# Supplementary material for: Comparative Transcriptome and Methylome Analysis in Human Skeletal Muscle Anabolism, Hypertrophy and Epigenetic Memory
Source: Sci Rep. 2019 Mar 12;9:4251. doi: 10.1038/s41598-019-40787-0 (PMC6414679; doi:10.1038/s41598-019-40787-0)
Supplement: Supplementary file 7 — Suppl. File 7 [file 41598_2019_40787_MOESM7_ESM.xlsx]

## Sheet: A
Column #	Gene Symbol	p-value(Attribute)	p-value(Post vs. Pre)	Ratio(Post vs. Pre)	Fold-Change(Post vs. Pre)	Fold-Change(Post vs. Pre) (Description)	Fold Change(Post vs. Pre) 95% lower limit	Fold Change(Post vs. Pre) 95% upper limit	Estimate(Post vs. Pre)	F(Post vs. Pre)	T(Post vs. Pre)	F(Attribute)	SS(Attribute)	SS(Error)	F(Error)
2853	COL4A1	3.40922e-14	3.40922e-14	1.57371	1.57371	Post up vs Pre	1.41342	1.75217	0.654166	69.5	8.33667	69.5	17.112	39.1483	1
3955	EDNRB	1.28939e-13	1.28939e-13	1.54618	1.54618	Post up vs Pre	1.39049	1.71931	0.628712	65.7611	8.10932	65.7611	15.8062	38.217	1
2854	COL4A2	2.15043e-11	2.15043e-11	1.46183	1.46183	Post up vs Pre	1.31741	1.62208	0.547773	51.9694	7.20898	51.9694	11.9985	36.7093	1
7048	LAMA4	5.17101e-11	5.17101e-11	1.42137	1.42137	Post up vs Pre	1.28803	1.56852	0.507283	49.6962	7.04955	49.6962	10.2903	32.9231	1
6096	HSPG2	6.87524e-10	6.87524e-10	1.31649	1.31649	Post up vs Pre	1.21202	1.42996	0.396693	43.1454	6.56851	43.1454	6.29267	23.1899	1
4299	ETS1	1.49435e-08	1.49435e-08	1.30392	1.30392	Post up vs Pre	1.19433	1.42357	0.382858	35.6431	5.97019	35.6431	5.86138	26.1469	1
1942	CAV1	3.11269e-08	3.11269e-08	1.22843	1.22843	Post up vs Pre	1.14563	1.31722	0.296817	33.9016	5.82251	33.9016	3.52292	16.5226	1
7744	MECOM	4.12874e-08	4.12874e-08	1.26252	1.26252	Post up vs Pre	1.16562	1.36748	0.336308	33.236	5.76506	33.236	4.52273	21.6366	1
6742	KDR	3.14185e-07	3.14185e-07	1.26614	1.26614	Post up vs Pre	1.16035	1.38158	0.340438	28.5315	5.34149	28.5315	4.63449	25.8271	1
13216	TGFB3	6.71409e-07	6.71409e-07	1.21595	1.21595	Post up vs Pre	1.12856	1.31011	0.282083	26.8063	5.17748	26.8063	3.18185	18.873	1
5824	HIF1A	1.93161e-06	1.93161e-06	1.16602	1.16602	Post up vs Pre	1.09662	1.23981	0.221588	24.4377	4.94346	24.4377	1.96344	12.7748	1
6500	ITGA6	2.71977e-06	2.71977e-06	1.25298	1.25298	Post up vs Pre	1.14338	1.37308	0.32536	23.6788	4.86609	23.6788	4.23305	28.4243	1
1943	CAV2	5.6747e-06	5.6747e-06	1.22231	1.22231	Post up vs Pre	1.12337	1.32997	0.289615	22.0613	4.69694	22.0613	3.35404	24.1732	1
13097	TCF7L1	1.83557e-05	1.83557e-05	1.12954	1.12954	Post up vs Pre	1.06968	1.19276	0.175737	19.5181	4.41793	19.5181	1.23496	10.0603	1
13276	TIAM1	4.56545e-05	4.56545e-05	1.23015	1.23015	Post up vs Pre	1.11579	1.35623	0.29883	17.5779	4.1926	17.5779	3.57086	32.3001	1
10238	PRKCG	5.38058e-05	5.38058e-05	1.35848	1.35848	Post up vs Pre	1.17422	1.57166	0.441999	17.2313	4.15106	17.2313	7.81208	72.0852	1
3186	CTTN	5.65096e-05	5.65096e-05	1.12196	1.12196	Post up vs Pre	1.06201	1.1853	0.166022	17.128	4.1386	17.128	1.10219	10.2316	1
6845	KITLG	9.4573e-05	9.4573e-05	1.24457	1.24457	Post up vs Pre	1.11731	1.38632	0.315648	16.049	4.00612	16.049	3.9841	39.4712	1
1927	CASP8	0.000100196	0.000100196	1.17369	1.17369	Post up vs Pre	1.08426	1.27049	0.231046	15.9286	3.99106	15.9286	2.13462	21.308	1
5316	GNA12	0.000113986	0.000113986	1.08838	1.08838	Post up vs Pre	1.04334	1.13537	0.122187	15.6602	3.9573	15.6602	0.597	6.0614	1
1312	BID	0.000124479	0.000124479	1.14521	1.14521	Post up vs Pre	1.06985	1.22588	0.195616	15.4773	3.93412	15.4773	1.53015	15.7194	1
4080	ELK1	0.000127485	0.000127485	1.18213	1.18213	Post up vs Pre	1.08675	1.2859	0.241395	15.4278	3.92783	15.4278	2.33013	24.0144	1
266	ADCY4	0.000129988	0.000129988	1.15248	1.15248	Post up vs Pre	1.07301	1.23784	0.204744	15.3875	3.92269	15.3875	1.67628	17.3212	1
1275	BCR	0.000145913	0.000145913	1.15017	1.15017	Post up vs Pre	1.07134	1.23479	0.201846	15.1481	3.89206	15.1481	1.62916	17.1003	1
10457	PTK2	0.000170774	0.000170774	1.07725	1.07725	Post up vs Pre	1.03691	1.11917	0.107359	14.8231	3.85007	14.8231	0.460892	4.94377	1
13772	TRAF5	0.000201649	0.000201649	1.1711	1.1711	Post up vs Pre	1.07893	1.27114	0.227863	14.4808	3.80536	14.4808	2.07622	22.7971	1
5320	GNAI1	0.00034021	0.00034021	1.15756	1.15756	Post up vs Pre	1.06973	1.2526	0.211085	13.4107	3.66206	13.4107	1.78172	21.1244	1
9823	PLCG2	0.000389125	0.000389125	1.15122	1.15122	Post up vs Pre	1.06619	1.24303	0.203163	13.1377	3.62459	13.1377	1.65049	19.9752	1
2104	CCNA1	0.000526067	0.000526067	1.41381	1.41381	Post up vs Pre	1.1654	1.71519	0.499593	12.5276	3.53943	12.5276	9.98062	126.674	1
4845	FN1	0.000557024	0.000557024	1.20876	1.20876	Post up vs Pre	1.08688	1.34432	0.273533	12.4123	3.52311	12.4123	2.99189	38.3257	1
7132	LEF1	0.000617201	0.000617201	1.41869	1.41869	Post up vs Pre	1.16419	1.72882	0.504561	12.2059	3.49369	12.2059	10.1801	132.611	1
9817	PLCB4	0.000683514	0.000683514	1.12814	1.12814	Post up vs Pre	1.0532	1.20841	0.173943	12.001	3.46424	12.001	1.20987	16.0295	1
6537	ITPR1	0.000734182	0.000734182	1.16754	1.16754	Post up vs Pre	1.06829	1.27601	0.223469	11.8577	3.4435	11.8577	1.99692	26.7768	1
9830	PLD1	0.00085536	0.00085536	1.16137	1.16137	Post up vs Pre	1.06468	1.26684	0.215823	11.5523	3.39887	11.5523	1.8626	25.6359	1
13219	TGFBR2	0.00134165	0.00134165	1.11428	1.11428	Post up vs Pre	1.04368	1.18966	0.156113	10.6586	3.26475	10.6586	0.974542	14.5378	1
9448	PDCD4	0.00220983	0.00220983	1.38586	1.38586	Post up vs Pre	1.12656	1.70485	0.470781	9.67906	3.11112	9.67906	8.86264	145.588	1
6844	KIT	0.00298937	0.00298937	1.24182	1.24182	Post up vs Pre	1.07758	1.43108	0.312453	9.09203	3.0153	9.09203	3.90385	68.27	1
4174	EPAS1	0.00330741	0.00330741	1.11813	1.11813	Post up vs Pre	1.03844	1.20393	0.161086	8.89666	2.98273	8.89666	1.03762	18.5443	1
5321	GNAI2	0.00382427	0.00382427	1.10375	1.10375	Post up vs Pre	1.03283	1.17955	0.142415	8.61705	2.93548	8.61705	0.811033	14.965	1
4820	FLNB	0.00419197	0.00419197	1.10835	1.10835	Post up vs Pre	1.03349	1.18863	0.148413	8.44087	2.90532	8.44087	0.880783	16.5912	1
5322	GNAI3	0.00438506	0.00438506	1.07514	1.07514	Post up vs Pre	1.02321	1.1297	0.104519	8.35461	2.89044	8.35461	0.436837	8.31361	1
9810	PLAUR	0.00484863	0.00484863	1.1987	1.1987	Post up vs Pre	1.05755	1.35869	0.261467	8.16255	2.85702	8.16255	2.73374	53.2511	1
5999	HOXD10	0.00488739	0.00488739	1.29711	1.29711	Post up vs Pre	1.08344	1.55292	0.375301	8.14736	2.85436	8.14736	5.63229	109.917	1
6087	HSPB2	0.00686091	0.00686091	1.06757	1.06757	Post up vs Pre	1.01841	1.1191	0.0943276	7.50364	2.73928	7.50364	0.355797	7.53924	1
5261	GLI3	0.00691034	0.00691034	1.09213	1.09213	Post up vs Pre	1.02483	1.16384	0.127142	7.49009	2.7368	7.49009	0.646402	13.7219	1
6517	ITGB5	0.00723679	0.00723679	1.07113	1.07113	Post up vs Pre	1.01902	1.12592	0.0991374	7.40304	2.72085	7.40304	0.393007	8.44087	1
3229	CXCL8	0.00803597	0.00803597	1.55324	1.55324	Post up vs Pre	1.12341	2.14752	0.635278	7.206	2.6844	7.206	16.1381	356.086	1
5739	HDAC1	0.00887687	0.00887687	1.06522	1.06522	Post up vs Pre	1.01621	1.11659	0.0911511	7.01945	2.64943	7.01945	0.332238	7.52563	1
4358	EZR	0.00923296	0.00923296	1.13344	1.13344	Post up vs Pre	1.03189	1.24499	0.180712	6.94591	2.63551	6.94591	1.30587	29.893	1

## Sheet: B
Column #	Gene Symbol	p-value(Attribute)	p-value(Post vs. Pre)	Ratio(Post vs. Pre)	Fold-Change(Post vs. Pre)	Fold-Change(Post vs. Pre) (Description)	Fold Change(Post vs. Pre) 95% lower limit	Fold Change(Post vs. Pre) 95% upper limit	Estimate(Post vs. Pre)	F(Post vs. Pre)	T(Post vs. Pre)	F(Attribute)	SS(Attribute)	SS(Error)	F(Error)
2854	COL4A2	2.15043e-11	2.15043e-11	1.46183	1.46183	Post up vs Pre	1.31741	1.62208	0.547773	51.9694	7.20898	51.9694	11.9985	36.7093	1
6096	HSPG2	6.87524e-10	6.87524e-10	1.31649	1.31649	Post up vs Pre	1.21202	1.42996	0.396693	43.1454	6.56851	43.1454	6.29267	23.1899	1
7744	MECOM	4.12874e-08	4.12874e-08	1.26252	1.26252	Post up vs Pre	1.16562	1.36748	0.336308	33.236	5.76506	33.236	4.52273	21.6366	1
13216	TGFB3	6.71409e-07	6.71409e-07	1.21595	1.21595	Post up vs Pre	1.12856	1.31011	0.282083	26.8063	5.17748	26.8063	3.18185	18.873	1
6500	ITGA6	2.71977e-06	2.71977e-06	1.25298	1.25298	Post up vs Pre	1.14338	1.37308	0.32536	23.6788	4.86609	23.6788	4.23305	28.4243	1
13097	TCF7L1	1.83557e-05	1.83557e-05	1.12954	1.12954	Post up vs Pre	1.06968	1.19276	0.175737	19.5181	4.41793	19.5181	1.23496	10.0603	1
13276	TIAM1	4.56545e-05	4.56545e-05	1.23015	1.23015	Post up vs Pre	1.11579	1.35623	0.29883	17.5779	4.1926	17.5779	3.57086	32.3001	1
3186	CTTN	5.65096e-05	5.65096e-05	1.12196	1.12196	Post up vs Pre	1.06201	1.1853	0.166022	17.128	4.1386	17.128	1.10219	10.2316	1
1927	CASP8	0.000100196	0.000100196	1.17369	1.17369	Post up vs Pre	1.08426	1.27049	0.231046	15.9286	3.99106	15.9286	2.13462	21.308	1
5316	GNA12	0.000113986	0.000113986	1.08838	1.08838	Post up vs Pre	1.04334	1.13537	0.122187	15.6602	3.9573	15.6602	0.597	6.0614	1
266	ADCY4	0.000129988	0.000129988	1.15248	1.15248	Post up vs Pre	1.07301	1.23784	0.204744	15.3875	3.92269	15.3875	1.67628	17.3212	1
1275	BCR	0.000145913	0.000145913	1.15017	1.15017	Post up vs Pre	1.07134	1.23479	0.201846	15.1481	3.89206	15.1481	1.62916	17.1003	1
10457	PTK2	0.000170774	0.000170774	1.07725	1.07725	Post up vs Pre	1.03691	1.11917	0.107359	14.8231	3.85007	14.8231	0.460892	4.94377	1
9823	PLCG2	0.000389125	0.000389125	1.15122	1.15122	Post up vs Pre	1.06619	1.24303	0.203163	13.1377	3.62459	13.1377	1.65049	19.9752	1
2104	CCNA1	0.000526067	0.000526067	1.41381	1.41381	Post up vs Pre	1.1654	1.71519	0.499593	12.5276	3.53943	12.5276	9.98062	126.674	1
4845	FN1	0.000557024	0.000557024	1.20876	1.20876	Post up vs Pre	1.08688	1.34432	0.273533	12.4123	3.52311	12.4123	2.99189	38.3257	1
7132	LEF1	0.000617201	0.000617201	1.41869	1.41869	Post up vs Pre	1.16419	1.72882	0.504561	12.2059	3.49369	12.2059	10.1801	132.611	1
9817	PLCB4	0.000683514	0.000683514	1.12814	1.12814	Post up vs Pre	1.0532	1.20841	0.173943	12.001	3.46424	12.001	1.20987	16.0295	1
6537	ITPR1	0.000734182	0.000734182	1.16754	1.16754	Post up vs Pre	1.06829	1.27601	0.223469	11.8577	3.4435	11.8577	1.99692	26.7768	1
9830	PLD1	0.00085536	0.00085536	1.16137	1.16137	Post up vs Pre	1.06468	1.26684	0.215823	11.5523	3.39887	11.5523	1.8626	25.6359	1
13219	TGFBR2	0.00134165	0.00134165	1.11428	1.11428	Post up vs Pre	1.04368	1.18966	0.156113	10.6586	3.26475	10.6586	0.974542	14.5378	1
9448	PDCD4	0.00220983	0.00220983	1.38586	1.38586	Post up vs Pre	1.12656	1.70485	0.470781	9.67906	3.11112	9.67906	8.86264	145.588	1
4820	FLNB	0.00419197	0.00419197	1.10835	1.10835	Post up vs Pre	1.03349	1.18863	0.148413	8.44087	2.90532	8.44087	0.880783	16.5912	1
9810	PLAUR	0.00484863	0.00484863	1.1987	1.1987	Post up vs Pre	1.05755	1.35869	0.261467	8.16255	2.85702	8.16255	2.73374	53.2511	1
5999	HOXD10	0.00488739	0.00488739	1.29711	1.29711	Post up vs Pre	1.08344	1.55292	0.375301	8.14736	2.85436	8.14736	5.63229	109.917	1
6087	HSPB2	0.00686091	0.00686091	1.06757	1.06757	Post up vs Pre	1.01841	1.1191	0.0943276	7.50364	2.73928	7.50364	0.355797	7.53924	1
3229	CXCL8	0.00803597	0.00803597	1.55324	1.55324	Post up vs Pre	1.12341	2.14752	0.635278	7.206	2.6844	7.206	16.1381	356.086	1
4358	EZR	0.00923296	0.00923296	1.13344	1.13344	Post up vs Pre	1.03189	1.24499	0.180712	6.94591	2.63551	6.94591	1.30587	29.893	1

## Sheet: C
Column #	Probeset ID	Gene Symbol	p-value(Time)	p-value(Chronic Loading vs. Baseline)	MeanRatio(Chronic Loading vs. Baseline)	FoldChange(Chronic Loading vs. Baseline)	FoldChange(Chronic Loading vs. Baseline) (Description)	Estimate(Chronic Loading vs. Baseline)	F(Time)	SS(Time)	SS(Error)	F(Error)	Gene Section				chromosome	start	stop	strand	Transcript ID	Gene Symbol	Gene Section	Distance to TSS	Distance to nearest gene	Probeset ID
578039	cg26093213	ITPR1	0.00198877	0.00198877	0.822439	-1.2159	Chronic Loading down vs Baseline	-0.119761	14.3659	0.0573705	0.0559092	1	Promoter / 5 UTR / Non-coding			To the right can be used to search for the gene section/region of the Cg No. on the left.	1	29425	29425	-	ENST00000423562.1	WASH7P	Promoter	-54	0	cg20826792
661893	cg09792879	CASP8	0.00439391	0.00439391	0.969221	-1.03176	Chronic Loading down vs Baseline	-0.0199748	11.4965	0.00159598	0.00194353	1	Promoter / 5 UTR / Non-coding				1	29425	29425	-	ENST00000438504.2	WASH7P	Promoter	-54	0	cg20826792
63153	cg10395806	CTTN	0.00512492	0.00512492	0.988134	-1.01201	Chronic Loading down vs Baseline	-0.0114846	10.9779	0.000527583	0.00067282	1	Intron 4 /8/16/ 17/ 3UTR				1	29425	29425	-	ENST00000541675.1	WASH7P	Promoter	-4538	0	cg20826792
678732	cg19735406	COL4A2	0.00546429	0.00546429	0.902371	-1.10819	Chronic Loading down vs Baseline	-0.0219848	10.7654	0.00193333	0.00251422	1	Intron 3/ Non-Coding				1	29425	29425	-	ENST00000488147.1	WASH7P	Promoter	146	0	cg20826792
344580	cg26902581	ITGA6	0.00582967	0.00582967	0.917445	-1.08998	Chronic Loading down vs Baseline	-0.0660117	10.553	0.0174302	0.0231236	1	Intron 5/ 23/ 24/ Non coding				1	29425	29425	-	ENST00000538476.1	WASH7P	Promoter	382	0	cg20826792
551243	cg09923345	PTK2	0.00629907	0.00629907	0.890432	-1.12305	Chronic Loading down vs Baseline	-0.0714505	10.3016	0.0204207	0.0277521	1	Promoter /Intron / 5UTR / 3UTR				1	29425	29425	+	ENST00000473358.1	MIR1302-11	Promoter	-129	0	cg20826792
611094	cg09003490	CXCL8	0.00738745	0.00738745	0.911236	-1.09741	Chronic Loading down vs Baseline	-0.0590261	9.79338	0.0139363	0.0199225	1	Promoter / 5UTR				1	29425	29425	+	ENST00000469289.1	MIR1302-11	Promoter	-842	0	cg20826792
747306	cg02551727	FLNB	0.00781663	0.00781663	0.884401	-1.13071	Chronic Loading down vs Baseline	-0.0750065	9.61629	0.0225039	0.0327626	1	Promoter / 3UTR / Non coding				1	29425	29425	+	ENST00000607096.1	MIR1302-11	Promoter	-941	0	cg20826792
795466	cg03196974	BCR	0.00860498	0.00860498	0.89738	-1.11435	Chronic Loading down vs Baseline	-0.080424	9.31847	0.0258721	0.03887	1	Promoter / 3UTR / Non coding				1	564501	564501	-	ENST00000440200.1	RP5-857K21.4	Non-coding	91080	0	cg26679879
806895	cg09287405	MECOM	0.0109757	0.0109757	0.91821	-1.08907	Chronic Loading down vs Baseline	-0.0656012	8.5838	0.017214	0.0280757	1	Non Coding / Intron 1				1	564501	564501	-	ENST00000452176.1	RP5-857K21.5	Promoter	-110	0	cg26679879
294523	cg02625086	LEF1	0.0121093	0.0121093	0.917139	-1.09035	Chronic Loading down vs Baseline	-0.0672262	8.29487	0.0180774	0.0305109	1	Promoter / Intron 1				1	564501	564501	+	ENST00000416931.1	MTND1P23	Promoter	59	0	cg26679879
358882	cg05031016	ADCY4	0.0143944	0.0143944	0.872306	-1.14639	Chronic Loading down vs Baseline	-0.0480823	7.79743	0.00924763	0.0166038	1	Promoter / 5UTR				1	564501	564501	+	ENST00000457540.1	MTND2P28	Promoter	-519	0	cg26679879
745701	cg03420580	TGFBR2	0.014652	0.014652	0.890699	-1.12271	Chronic Loading down vs Baseline	-0.00999514	7.74713	0.000399611	0.000722145	1	Intron 6 / 7				1	564501	564501	+	ENST00000414273.1	hsa-mir-6723	Promoter	-1953	0	cg26679879
77757	cg25764217	GNA12	0.01498	0.01498	0.899581	-1.11163	Chronic Loading down vs Baseline	-0.0479424	7.68459	0.00919388	0.0167497	1	Intron 1				1	564501	564501	+	ENST00000427426.1	RP5-857K21.7	Promoter	-3636	0	cg26679879
479338	cg10363792	BCR	0.0150088	0.0150088	0.848642	-1.17835	Chronic Loading down vs Baseline	-0.0907733	7.67918	0.0329592	0.0600883	1	Promoter / Intron 15 /16 / Non-Coding				1	564501	564501	+	ENST00000467115.1	MTATP8P1	Promoter	-4414	0	cg26679879
646069	cg13210534	HSPB2	0.0191441	0.0191441	0.952865	-1.04947	Chronic Loading down vs Baseline	-0.0417564	7.00615	0.00697437	0.0139365	1	Promoter / 3UTR / Intron				1	564501	564501	+	ENST00000514057.1	MTATP6P1	Promoter	-4575	0	cg26679879
761330	cg16349616	EZR	0.0208942	0.0208942	0.904365	-1.10575	Chronic Loading down vs Baseline	-0.0679504	6.77061	0.0184691	0.0381896	1	Intron 6 /7 /8				1	754244	754244	-	ENST00000435300.1	RP11-206L10.10	Promoter	-1151	0	cg05887128
422274	cg16569650	GNA12	0.0233167	0.0233167	0.885194	-1.1297	Chronic Loading down vs Baseline	-0.0608008	6.47994	0.0147869	0.0319474	1	Intron 2 /3/ 4 / Non-coding				1	754244	754244	+	ENST00000326734.1	FAM87B	Promoter	1493	0	cg05887128
163001	cg14151498	TIAM1	0.0235311	0.0235311	0.943726	-1.05963	Chronic Loading down vs Baseline	-0.0318393	6.45592	0.00405497	0.00879341	1	Promoter / 5UTR / Non-coding				1	761370	761370	-	ENST00000473798.1	LINC00115	Promoter	1533	0	cg01068023
445266	cg22833722	MECOM	0.0237506	0.0237506	0.914567	-1.09341	Chronic Loading down vs Baseline	-0.0638291	6.4316	0.0162966	0.0354737	1	Intron 2 / Non - coding				1	761370	761370	-	ENST00000536430.1	LINC00115	Promoter	1517	0	cg01068023
705972	cg02937055	PLD1	0.0248776	0.0248776	0.839544	-1.19112	Chronic Loading down vs Baseline	-0.10128	6.31069	0.0410303	0.0910239	1	Promoter / 5UTR / Non-coding				1	761370	761370	+	ENST00000445118.2	RP11-206L10.11	Promoter	-1618	0	cg01068023
559341	cg14764819	CASP8	0.0257398	0.0257398	0.835619	-1.19672	Chronic Loading down vs Baseline	-0.0461064	6.22242	0.0085032	0.0191316	1	Promoter / Intron 1 /5UTR / Non-coding				1	761370	761370	+	ENST00000610067.1	RP11-206L10.11	Promoter	-1671	0	cg01068023
354459	cg09527886	GNA12	0.0260489	0.0260489	0.813553	-1.22918	Chronic Loading down vs Baseline	-0.0885797	6.19161	0.0313854	0.0709664	1	Intron 1				1	761370	761370	+	ENST00000441765.1	RP11-206L10.11	Promoter	-1677	0	cg01068023
25128	cg11839036	HSPG2	0.0263086	0.0263086	0.975283	-1.02534	Chronic Loading down vs Baseline	-0.0227263	6.16605	0.00206594	0.00469072	1	CDS 36				1	761370	761370	+	ENST00000609139.1	RP11-206L10.11	Promoter	-1679	0	cg01068023
526739	cg26806367	PLCB4	0.0270929	0.0270929	0.849958	-1.17653	Chronic Loading down vs Baseline	-0.0961874	6.09062	0.0370081	0.0850674	1	Promoter / 5UTR				1	761370	761370	+	ENST00000449005.1	RP11-206L10.11	Promoter	-1683	0	cg01068023
525866	cg10155853	ITGA6	0.0293032	0.0293032	0.948116	-1.05472	Chronic Loading down vs Baseline	-0.0412713	5.89103	0.00681327	0.0161917	1	Promoter / Intron 1 /5UTR / Non-coding				1	761370	761370	+	ENST00000416570.1	RP11-206L10.11	Promoter	-1709	0	cg01068023
136669	cg26708100	HOXD10	0.0305761	0.0305761	0.671638	-1.4889	Chronic Loading down vs Baseline	-0.0283361	5.78391	0.00321173	0.00777401	1	Promoter / 3UTR / Non-coding				1	761370	761370	+	ENST00000448975.2	RP11-206L10.11	Promoter	-1709	0	cg01068023
266131	cg04249506	TIAM1	0.0306498	0.0306498	0.897617	-1.11406	Chronic Loading down vs Baseline	-0.0731137	5.77787	0.0213825	0.0518106	1	5 UTR / Non-Coding				1	761370	761370	+	ENST00000608189.1	RP11-206L10.11	Promoter	-3073	0	cg01068023
504037	cg24016728	PLCG2	0.0311169	0.0311169	0.934733	-1.06982	Chronic Loading down vs Baseline	-0.0480665	5.73996	0.00924156	0.0225405	1	Intron 5 / Non-coding				1	761370	761370	+	ENST00000609009.1	RP11-206L10.11	Promoter	-3073	0	cg01068023
709917	cg03553765	TCF7L1	0.0328823	0.0328823	0.864237	-1.15709	Chronic Loading down vs Baseline	-0.0636341	5.60249	0.0161972	0.0404749	1	Intron 3 / 5UTR				1	860022	860022	-	ENST00000609207.1	RP11-54O7.3	Promoter	-3625	0	cg25215298
852962	cg07053859	COL4A2	0.0343946	0.0343946	0.939246	-1.06468	Chronic Loading down vs Baseline	-0.0411271	5.49142	0.00676577	0.0172488	1	Promoter / Intron 27				1	860022	860022	-	ENST00000417705.1	RP11-54O7.3	Promoter	-4949	0	cg25215298
241548	cg24517672	ITGA6	0.037485	0.037485	0.963755	-1.03761	Chronic Loading down vs Baseline	-0.0221912	5.28127	0.0019698	0.00522171	1	Promoter / Intron 2 / 5UTR				1	871980	871980	+	ENST00000420190.1	SAMD11	Intron 5	11720	0	cg05819296
326655	cg24696715	TGFB3	0.0382397	0.0382397	0.832459	-1.20126	Chronic Loading down vs Baseline	-0.093364	5.23302	0.0348673	0.0932811	1	Promoter / Intron 1 /Non-coding				1	860022	860022	+	ENST00000420190.1	SAMD11	Promoter	-238	0	cg25215298
45595	cg07214435	PDCD4	0.0404116	0.0404116	0.97071	-1.03017	Chronic Loading down vs Baseline	-0.0258789	5.10018	0.00267886	0.00735348	1	Promoter / 5UTR				1	860022	860022	+	ENST00000437963.1	SAMD11	Promoter	-508	0	cg25215298
778197	cg17278444	ITPR1	0.0414388	0.0414388	0.961337	-1.04022	Chronic Loading down vs Baseline	-0.0308411	5.04025	0.00380469	0.0105681	1	Intron 2 /4/ Non-coding				1	871980	871980	+	ENST00000342066.3	SAMD11	Intron 5	10862	0	cg05819296
437910	cg24233119	CCNA1	0.0430145	0.0430145	0.929007	-1.07642	Chronic Loading down vs Baseline	-0.0235019	4.95162	0.00220935	0.00624664	1	Promoter				1	860022	860022	+	ENST00000342066.3	SAMD11	Promoter	-1096	0	cg25215298
191401	cg04828696	PLAUR	0.0440006	0.0440006	0.879678	-1.13678	Chronic Loading down vs Baseline	-0.0494986	4.89808	0.00980044	0.0280123	1	Promoter / 5UTR				1	871980	871980	+	ENST00000341065.4	SAMD11	Intron 3	6288	0	cg05819296
85783	cg16629523	CTTN	0.0457809	0.0457809	0.924764	-1.08136	Chronic Loading down vs Baseline	-0.0517751	4.80489	0.0107227	0.0312426	1	Promoter / Intron 5 /7				1	871980	871980	+	ENST00000455979.1	SAMD11	Promoter	-2675	0	cg05819296
71628	cg12748367	FN1	0.0482173	0.0482173	0.990981	-1.0091	Chronic Loading down vs Baseline	-0.00871413	4.68405	0.000303744	0.000907851	1	Promoter				1	871980	871980	+	ENST00000478729.1	SAMD11	Promoter	-3746	0	cg05819296
809093	cg01133103	ITPR1	0.0491781	0.0491781	0.772314	-1.29481	Chronic Loading down vs Baseline	-0.0597651	4.63836	0.0142875	0.0431239	1	Promoter /Intron 12/ 37/ 38/39/40/ Non-coding				1	871980	871980	+	ENST00000474461.1	SAMD11	Promoter	-4476	0	cg05819296
																	1	901685	901685	+	ENST00000481067.1	KLHL17	Promoter	2753	0	cg12663811
												% Promoter	62.5				1	901685	901685	+	ENST00000379410.3	PLEKHN1	Promoter	-192	0	cg12663811
												in at least on of its transcript variants					1	906965	906965	+	ENST00000379410.3	PLEKHN1	Intron 8	5088	0	cg04865998
																	1	901685	901685	+	ENST00000379407.3	PLEKHN1	Promoter	-197	0	cg12663811
																	1	906965	906965	+	ENST00000379407.3	PLEKHN1	Intron 8	5083	0	cg04865998
																	1	901685	901685	+	ENST00000379409.2	PLEKHN1	Promoter	-197	0	cg12663811
																	1	906965	906965	+	ENST00000379409.2	PLEKHN1	Intron 7	5083	0	cg04865998
																	1	901685	901685	+	ENST00000480267.1	PLEKHN1	Promoter	-4570	0	cg12663811
																	1	906965	906965	+	ENST00000480267.1	PLEKHN1	Promoter	710	0	cg04865998
																	1	906965	906965	+	ENST00000491024.1	PLEKHN1	Promoter	-1927	0	cg04865998
																	1	969254	969254	+	ENST00000379370.2	AGRN	Intron 2	13751	0	cg16318112
																	1	969254	969254	+	ENST00000477585.1	AGRN	Promoter	-232	0	cg16318112
																	1	969254	969254	+	ENST00000469403.1	AGRN	Promoter	-993	0	cg16318112
																	1	1009781	1009781	-	ENST00000453464.2	RNF223	Promoter	-93	0	cg00478379
																	1	1099630	1099630	+	ENST00000384997.1	MIR200B	Promoter	-2854	0	cg08474826
																	1	1099630	1099630	+	ENST00000384875.1	MIR200A	Promoter	-3613	0	cg08474826
																	1	1099630	1099630	+	ENST00000362106.1	MIR429	Promoter	-4755	0	cg08474826
																	1	1115378	1115378	-	ENST00000379317.1	TTLL10-AS1	Promoter	-442	0	cg17168771
																	1	1115378	1115378	+	ENST00000379290.1	TTLL10	Intron 5	6095	0	cg17168771
																	1	1115378	1115378	+	ENST00000379289.1	TTLL10	Intron 5	6092	0	cg17168771
																	1	1115378	1115378	+	ENST00000379288.3	TTLL10	Promoter	301	0	cg17168771
																	1	1115378	1115378	+	ENST00000379288.3	TTLL10	5' UTR	301	0	cg17168771
																	1	1115378	1115378	+	ENST00000460998.1	TTLL10	Promoter	-486	0	cg17168771
																	1	1115378	1115378	+	ENST00000514695.1	TTLL10	Promoter	-539	0	cg17168771
																	1	1142215	1142215	-	ENST00000328596.6	TNFRSF18	Promoter	-263	0	cg07671976
																	1	1141934	1141934	-	ENST00000328596.6	TNFRSF18	Promoter	18	0	cg15706223
																	1	1141934	1141934	-	ENST00000328596.6	TNFRSF18	5' UTR	18	0	cg15706223
																	1	1142215	1142215	-	ENST00000379268.2	TNFRSF18	Promoter	-143	0	cg07671976
																	1	1141934	1141934	-	ENST00000379268.2	TNFRSF18	Promoter	138	0	cg15706223
																	1	1141934	1141934	-	ENST00000379268.2	TNFRSF18	5' UTR	138	0	cg15706223
																	1	1142215	1142215	-	ENST00000379265.5	TNFRSF18	Promoter	-263	0	cg07671976
																	1	1141934	1141934	-	ENST00000379265.5	TNFRSF18	Promoter	18	0	cg15706223
																	1	1141934	1141934	-	ENST00000379265.5	TNFRSF18	5' UTR	18	0	cg15706223
																	1	1142215	1142215	-	ENST00000486728.1	TNFRSF18	Promoter	-1154	0	cg07671976
																	1	1141934	1141934	-	ENST00000486728.1	TNFRSF18	Promoter	-873	0	cg15706223
																	1	1165393	1165393	-	ENST00000360001.6	SDF4	Promoter	1989	0	cg20014591
																	1	1165393	1165393	-	ENST00000360001.6	SDF4	5' UTR	1989	0	cg20014591
																	1	1165393	1165393	-	ENST00000263741.7	SDF4	Promoter	2019	0	cg20014591
																	1	1165393	1165393	-	ENST00000263741.7	SDF4	5' UTR	2019	0	cg20014591
																	1	1165393	1165393	-	ENST00000465727.1	SDF4	Promoter	2019	0	cg20014591
																	1	1165393	1165393	-	ENST00000465727.1	SDF4	5' UTR	2019	0	cg20014591
																	1	1165393	1165393	-	ENST00000403997.2	SDF4	Promoter	-1416	0	cg20014591
																	1	1165393	1165393	-	ENST00000545427.1	SDF4	Promoter	1978	0	cg20014591
																	1	1165393	1165393	-	ENST00000545427.1	SDF4	5' UTR	1978	0	cg20014591
																	1	1165393	1165393	-	ENST00000459994.2	SDF4	Promoter	1956	0	cg20014591
																	1	1165393	1165393	+	ENST00000379198.2	B3GALT6	Promoter	-2236	0	cg20014591
																	1	1182424	1182424	-	ENST00000462849.1	FAM132A	Promoter	-3580	0	cg06443533
																	1	1182424	1182424	-	ENST00000478606.1	FAM132A	Promoter	-3885	0	cg06443533
																	1	1182424	1182424	-	ENST00000330388.2	FAM132A	Promoter	-321	0	cg06443533
																	1	1182424	1182424	-	ENST00000468365.1	FAM132A	Promoter	-2625	0	cg06443533
																	1	1182424	1182424	-	ENST00000486627.1	FAM132A	Promoter	-2319	0	cg06443533
																	1	1196725	1196725	-	ENST00000450390.2	UBE2J2	Non-coding	12509	0	cg08884932
																	1	1196725	1196725	-	ENST00000347370.2	UBE2J2	Intron 3	12510	0	cg08884932
																	1	1196725	1196725	-	ENST00000349431.6	UBE2J2	Intron 3	12541	0	cg08884932
																	1	1196725	1196725	-	ENST00000339385.6	UBE2J2	Intron 2	4779	0	cg08884932
																	1	1196725	1196725	-	ENST00000348298.7	UBE2J2	Intron 3	12520	0	cg08884932
																	1	1196725	1196725	-	ENST00000400929.2	UBE2J2	Intron 2	12511	0	cg08884932
																	1	1196725	1196725	-	ENST00000464036.1	UBE2J2	Intron 4	12520	0	cg08884932
																	1	1196725	1196725	-	ENST00000360466.2	UBE2J2	Intron 3	12382	0	cg08884932
																	1	1196725	1196725	-	ENST00000400930.4	UBE2J2	Intron 4	12489	0	cg08884932
																	1	1196725	1196725	-	ENST00000473215.1	UBE2J2	Non-coding	12505	0	cg08884932
																	1	1196725	1196725	-	ENST00000435198.1	UBE2J2	Intron 3	12500	0	cg08884932
																	1	1196725	1196725	-	ENST00000509720.1	UBE2J2	5' UTR	12483	0	cg08884932
																	1	1196725	1196725	-	ENST00000491779.1	UBE2J2	Non-coding	12446	0	cg08884932
																	1	1196725	1196725	-	ENST00000466752.1	UBE2J2	Non-coding	12471	0	cg08884932
																	1	1196725	1196725	-	ENST00000503294.1	UBE2J2	Non-coding	12489	0	cg08884932
																	1	1196725	1196725	-	ENST00000477894.1	UBE2J2	3' UTR	12510	0	cg08884932
																	1	1196725	1196725	-	ENST00000471154.1	UBE2J2	Promoter	2225	0	cg08884932
																	1	1196725	1196725	-	ENST00000422076.1	UBE2J2	Intron 4	12493	0	cg08884932
																	1	1196725	1196725	-	ENST00000502382.1	UBE2J2	Intron 4	12510	0	cg08884932
																	1	1248233	1248233	-	ENST00000354700.5	ACAP3	Promoter	-4834	0	cg11847126
																	1	1231000	1231000	-	ENST00000354700.5	ACAP3	Intron 18	12399	0	cg03001234
																	1	1248233	1248233	-	ENST00000353662.3	ACAP3	Promoter	-4963	0	cg11847126
																	1	1231000	1231000	-	ENST00000353662.3	ACAP3	Intron 18	12270	0	cg03001234
																	1	1231000	1231000	-	ENST00000492936.1	ACAP3	Non-coding	10310	0	cg03001234
																	1	1231000	1231000	-	ENST00000467278.1	ACAP3	Non-coding	3336	0	cg03001234
																	1	1231000	1231000	-	ENST00000470659.1	ACAP3	Promoter	-611	0	cg03001234
																	1	1231000	1231000	-	ENST00000379037.2	ACAP3	Promoter	2646	0	cg03001234
																	1	1231000	1231000	-	ENST00000493992.1	ACAP3	Promoter	2622	0	cg03001234
																	1	1248233	1248233	-	ENST00000472541.1	ACAP3	Promoter	-3243	0	cg11847126
																	1	1248233	1248233	-	ENST00000470030.2	CPSF3L	Promoter	2581	0	cg11847126
																	1	1248233	1248233	-	ENST00000435064.1	CPSF3L	CDS 12	11839	0	cg11847126
																	1	1248233	1248233	-	ENST00000497304.2	CPSF3L	Promoter	-152	0	cg11847126
																	1	1248233	1248233	-	ENST00000323275.6	CPSF3L	Non-coding	11769	0	cg11847126
																	1	1248233	1248233	-	ENST00000411962.1	CPSF3L	CDS 10	11821	0	cg11847126
																	1	1248233	1248233	-	ENST00000462432.1	CPSF3L	Non-coding	4598	0	cg11847126
																	1	1248233	1248233	-	ENST00000419704.1	CPSF3L	CDS 10	11801	0	cg11847126
																	1	1248233	1248233	-	ENST00000421495.2	CPSF3L	CDS 9	11785	0	cg11847126
																	1	1248233	1248233	-	ENST00000458452.3	CPSF3L	3' UTR	11798	0	cg11847126
																	1	1248233	1248233	-	ENST00000478641.1	CPSF3L	Promoter	2318	0	cg11847126
																	1	1248233	1248233	-	ENST00000540437.1	CPSF3L	CDS 14	11757	0	cg11847126
																	1	1248233	1248233	-	ENST00000532772.1	CPSF3L	3' UTR	11776	0	cg11847126
																	1	1248233	1248233	-	ENST00000450926.2	CPSF3L	CDS 12	11818	0	cg11847126
																	1	1248233	1248233	-	ENST00000527098.1	CPSF3L	3' UTR	11814	0	cg11847126
																	1	1248233	1248233	-	ENST00000545578.1	CPSF3L	CDS 13	11785	0	cg11847126
																	1	1248233	1248233	-	ENST00000485710.1	CPSF3L	Promoter	973	0	cg11847126
																	1	1248233	1248233	-	ENST00000461514.2	CPSF3L	Promoter	928	0	cg11847126
																	1	1248233	1248233	-	ENST00000525164.1	CPSF3L	Promoter	913	0	cg11847126
																	1	1248233	1248233	-	ENST00000528879.1	CPSF3L	3' UTR	11796	0	cg11847126
																	1	1248233	1248233	-	ENST00000525769.1	CPSF3L	Promoter	898	0	cg11847126
																	1	1248233	1248233	-	ENST00000531377.1	CPSF3L	3' UTR	6494	0	cg11847126
																	1	1248233	1248233	-	ENST00000527383.1	CPSF3L	Promoter	2756	0	cg11847126
																	1	1248233	1248233	-	ENST00000531292.1	CPSF3L	Promoter	1812	0	cg11847126
																	1	1248233	1248233	-	ENST00000467408.2	CPSF3L	Promoter	2749	0	cg11847126
																	1	1248233	1248233	-	ENST00000531020.1	CPSF3L	Promoter	2289	0	cg11847126
																	1	1248233	1248233	-	ENST00000533916.1	CPSF3L	Promoter	2845	0	cg11847126
																	1	1275137	1275137	-	ENST00000378888.5	DVL1	CDS 9	9594	0	cg22376366
																	1	1275137	1275137	-	ENST00000378891.5	DVL1	CDS 9	9356	0	cg22376366
																	1	1334993	1334993	-	ENST00000408952.5	CCNL2	Promoter	-1308	0	cg08791782
																	1	1334993	1334993	-	ENST00000482621.1	CCNL2	Promoter	-1308	0	cg08791782
																	1	1334993	1334993	-	ENST00000400809.3	CCNL2	Promoter	-300	0	cg08791782
																	1	1334993	1334993	-	ENST00000496007.1	CCNL2	Promoter	-303	0	cg08791782
																	1	1334993	1334993	-	ENST00000481223.2	CCNL2	Promoter	-301	0	cg08791782
																	1	1334993	1334993	-	ENST00000488340.1	CCNL2	Promoter	-284	0	cg08791782
																	1	1334993	1334993	-	ENST00000471930.1	CCNL2	Promoter	-1246	0	cg08791782
																	1	1334993	1334993	-	ENST00000408918.4	CCNL2	Promoter	-295	0	cg08791782
																	1	1334993	1334993	-	ENST00000473872.1	CCNL2	Promoter	-1325	0	cg08791782
																	1	1334993	1334993	-	ENST00000425598.2	CCNL2	Promoter	-287	0	cg08791782
																	1	1334993	1334993	-	ENST00000463895.1	CCNL2	Promoter	-1325	0	cg08791782
																	1	1334993	1334993	-	ENST00000497013.1	CCNL2	Promoter	-656	0	cg08791782
																	1	1334993	1334993	+	ENST00000448629.2	RP4-758J18.2	Promoter	91	0	cg08791782
																	1	1334993	1334993	+	ENST00000448629.2	RP4-758J18.2	CDS 1	91	0	cg08791782
																	1	1334993	1334993	+	ENST00000444362.1	RP4-758J18.2	Promoter	86	0	cg08791782
																	1	1334993	1334993	+	ENST00000444362.1	RP4-758J18.2	CDS 1	86	0	cg08791782
																	1	1334993	1334993	+	ENST00000418833.2	RP4-758J18.2	Promoter	83	0	cg08791782
																	1	1334993	1334993	+	ENST00000576232.1	RP4-758J18.2	Promoter	61	0	cg08791782
																	1	1334993	1334993	+	ENST00000576232.1	RP4-758J18.2	CDS 1	61	0	cg08791782
																	1	1334993	1334993	+	ENST00000570344.1	RP4-758J18.2	Promoter	51	0	cg08791782
																	1	1334993	1334993	+	ENST00000570344.1	RP4-758J18.2	CDS 1	51	0	cg08791782
																	1	1334993	1334993	+	ENST00000447725.2	RP4-758J18.2	Promoter	41	0	cg08791782
																	1	1334993	1334993	+	ENST00000447725.2	RP4-758J18.2	CDS 1	41	0	cg08791782
																	1	1334993	1334993	+	ENST00000572242.1	RP4-758J18.2	Promoter	-193	0	cg08791782
																	1	1334993	1334993	+	ENST00000453521.1	RP4-758J18.2	Promoter	-806	0	cg08791782
																	1	1358016	1358016	-	ENST00000427211.1	ANKRD65	Promoter	-866	0	cg24555071
																	1	1358016	1358016	-	ENST00000520296.1	ANKRD65	Promoter	-1191	0	cg24555071
																	1	1358016	1358016	-	ENST00000537107.1	ANKRD65	Promoter	-1365	0	cg24555071
																	1	1358016	1358016	-	ENST00000454272.1	ANKRD65	Promoter	-2482	0	cg24555071
																	1	1358016	1358016	-	ENST00000442470.1	ANKRD65	Promoter	-1375	0	cg24555071
																	1	1358016	1358016	-	ENST00000436362.1	ANKRD65	Promoter	-1743	0	cg24555071
																	1	1358016	1358016	+	ENST00000428932.1	RP4-758J18.7	Promoter	2391	0	cg24555071
																	1	1358016	1358016	+	ENST00000378821.3	TMEM88B	Promoter	-3492	0	cg24555071
																	1	1363291	1363291	+	ENST00000378821.3	TMEM88B	Promoter	1783	0	cg04897188
																	1	1377656	1377656	+	ENST00000404702.3	VWA1	Non-coding	6753	0	cg15099879
																	1	1377656	1377656	+	ENST00000476993.1	VWA1	3' UTR	6605	0	cg15099879
																	1	1446840	1446840	+	ENST00000378756.3	ATAD3A	Promoter	-691	0	cg09932694
																	1	1446840	1446840	+	ENST00000378755.5	ATAD3A	Promoter	-715	0	cg09932694
																	1	1446840	1446840	+	ENST00000339113.4	ATAD3A	Promoter	-1070	0	cg09932694
																	1	1446840	1446840	+	ENST00000536055.1	ATAD3A	Promoter	-1070	0	cg09932694
																	1	1474399	1474399	-	ENST00000378733.4	TMEM240	Promoter	1339	0	cg16001723
																	1	1474399	1474399	-	ENST00000378733.4	TMEM240	Intron 2	1339	0	cg16001723
																	1	1474399	1474399	-	ENST00000425828.1	TMEM240	Promoter	1435	0	cg16001723
																	1	1474399	1474399	-	ENST00000425828.1	TMEM240	Intron 3	1435	0	cg16001723
																	1	1534514	1534514	-	ENST00000422725.1	C1orf233	Promoter	963	0	cg09126090
																	1	1549699	1549699	-	ENST00000607222.1	RP11-345P4.9	Promoter	1477	0	cg13897348
																	1	1560531	1560531	+	ENST00000357210.4	MIB2	CDS 6	9736	0	cg17456675
																	1	1549699	1549699	+	ENST00000357210.4	MIB2	Promoter	-1096	0	cg13897348
																	1	1560531	1560531	+	ENST00000360522.4	MIB2	CDS 6	9736	0	cg17456675
																	1	1549699	1549699	+	ENST00000360522.4	MIB2	Promoter	-1096	0	cg13897348
																	1	1560531	1560531	+	ENST00000378710.3	MIB2	CDS 6	9736	0	cg17456675
																	1	1549699	1549699	+	ENST00000378710.3	MIB2	Promoter	-1096	0	cg13897348
																	1	1560531	1560531	+	ENST00000520777.1	MIB2	CDS 6	9736	0	cg17456675
																	1	1549699	1549699	+	ENST00000520777.1	MIB2	Promoter	-1096	0	cg13897348
																	1	1560531	1560531	+	ENST00000355826.5	MIB2	CDS 6	9730	0	cg17456675
																	1	1549699	1549699	+	ENST00000355826.5	MIB2	Promoter	-1102	0	cg13897348
																	1	1560531	1560531	+	ENST00000518681.1	MIB2	Intron 5	9714	0	cg17456675
																	1	1549699	1549699	+	ENST00000518681.1	MIB2	Promoter	-1118	0	cg13897348
																	1	1560531	1560531	+	ENST00000505820.2	MIB2	CDS 6	9708	0	cg17456675
																	1	1549699	1549699	+	ENST00000505820.2	MIB2	Promoter	-1124	0	cg13897348
																	1	1560531	1560531	+	ENST00000479659.1	MIB2	Non-coding	9697	0	cg17456675
																	1	1549699	1549699	+	ENST00000479659.1	MIB2	Promoter	-1135	0	cg13897348
																	1	1560531	1560531	+	ENST00000489635.1	MIB2	3' UTR	9655	0	cg17456675
																	1	1549699	1549699	+	ENST00000489635.1	MIB2	Promoter	-1177	0	cg13897348
																	1	1560531	1560531	+	ENST00000511502.1	MIB2	Non-coding	9637	0	cg17456675
																	1	1549699	1549699	+	ENST00000511502.1	MIB2	Promoter	-1195	0	cg13897348
																	1	1549699	1549699	+	ENST00000477990.1	MIB2	Promoter	-1197	0	cg13897348
																	1	1549699	1549699	+	ENST00000514363.1	MIB2	Promoter	-1211	0	cg13897348
																	1	1560531	1560531	+	ENST00000487053.1	MIB2	CDS 6	9272	0	cg17456675
																	1	1549699	1549699	+	ENST00000487053.1	MIB2	Promoter	-1560	0	cg13897348
																	1	1549699	1549699	+	ENST00000502470.1	MIB2	Promoter	-1568	0	cg13897348
																	1	1560531	1560531	+	ENST00000378712.1	MIB2	Intron 5	9246	0	cg17456675
																	1	1549699	1549699	+	ENST00000378712.1	MIB2	Promoter	-1586	0	cg13897348
																	1	1549699	1549699	+	ENST00000507082.1	MIB2	Promoter	-1595	0	cg13897348
																	1	1549699	1549699	+	ENST00000463492.1	MIB2	Promoter	-1649	0	cg13897348
																	1	1549699	1549699	+	ENST00000510793.1	MIB2	Promoter	-1955	0	cg13897348
																	1	1560531	1560531	+	ENST00000504599.1	MIB2	CDS 5	8841	0	cg17456675
																	1	1549699	1549699	+	ENST00000504599.1	MIB2	Promoter	-1991	0	cg13897348
																	1	1560531	1560531	+	ENST00000507229.1	MIB2	Non-coding	8840	0	cg17456675
																	1	1549699	1549699	+	ENST00000507229.1	MIB2	Promoter	-1992	0	cg13897348
																	1	1549699	1549699	+	ENST00000503789.1	MIB2	Promoter	-3089	0	cg13897348
																	1	1560531	1560531	+	ENST00000378708.1	MIB2	CDS 5	7591	0	cg17456675
																	1	1549699	1549699	+	ENST00000378708.1	MIB2	Promoter	-3241	0	cg13897348
																	1	1560531	1560531	+	ENST00000506488.1	MIB2	CDS 5	7574	0	cg17456675
																	1	1549699	1549699	+	ENST00000506488.1	MIB2	Promoter	-3258	0	cg13897348
																	1	1560531	1560531	+	ENST00000512004.1	MIB2	Promoter	2029	0	cg17456675
																	1	1560531	1560531	+	ENST00000508455.1	MIB2	Promoter	1570	0	cg17456675
																	1	1560531	1560531	+	ENST00000514234.1	MIB2	Promoter	1349	0	cg17456675
																	1	1560531	1560531	+	ENST00000514234.1	MIB2	CDS 3	1349	0	cg17456675
																	1	1560531	1560531	+	ENST00000467597.1	MIB2	Promoter	407	0	cg17456675
																	1	1560531	1560531	+	ENST00000508148.1	MIB2	Promoter	64	0	cg17456675
																	1	1560531	1560531	+	ENST00000486072.1	MIB2	Promoter	-416	0	cg17456675
																	1	1560531	1560531	+	ENST00000505370.1	MIB2	Promoter	-1709	0	cg17456675
																	1	1560531	1560531	+	ENST00000473511.1	MIB2	Promoter	-2309	0	cg17456675
																	1	1560531	1560531	+	ENST00000464570.1	MIB2	Promoter	-2371	0	cg17456675
																	1	1560531	1560531	+	ENST00000483015.1	MIB2	Promoter	-3338	0	cg17456675
																	1	1560531	1560531	+	ENST00000511910.1	MIB2	Promoter	-3955	0	cg17456675
																	1	1560531	1560531	+	ENST00000470373.1	MIB2	Promoter	-4322	0	cg17456675
																	1	1593874	1593874	-	ENST00000317673.7	CDK11B	Promoter	-4938	0	cg15830572
																	1	1593874	1593874	-	ENST00000340677.5	CDK11B	Promoter	-4938	0	cg15830572
																	1	1593874	1593874	-	ENST00000407249.3	CDK11B	Promoter	-4938	0	cg15830572
																	1	1593874	1593874	-	ENST00000341028.7	CDK11B	Promoter	-3400	0	cg15830572
																	1	1593874	1593874	+	ENST00000607013.1	RP11-345P4.10	Non-coding	3088	0	cg15830572
																	1	1597454	1597454	-	ENST00000378662.1	SLC35E2B	CDS 10	26630	0	cg20255817
																	1	1593874	1593874	-	ENST00000378662.1	SLC35E2B	3' UTR	30210	0	cg15830572
																	1	1597454	1597454	-	ENST00000234800.6	SLC35E2B	CDS 9	26714	0	cg20255817
																	1	1593874	1593874	-	ENST00000234800.6	SLC35E2B	3' UTR	30294	0	cg15830572
																	1	1597454	1597454	-	ENST00000480991.1	SLC35E2B	Non-coding	4125	0	cg20255817
																	1	1691817	1691817	-	ENST00000341426.5	NADK	Intron 3	18093	0	cg12552303
																	1	1711069	1711069	-	ENST00000341426.5	NADK	Promoter	-1159	0	cg17266431
																	1	1710561	1710561	-	ENST00000341426.5	NADK	Promoter	-651	0	cg09932345
																	1	1691817	1691817	-	ENST00000341991.3	NADK	Intron 3	18413	0	cg12552303
																	1	1711069	1711069	-	ENST00000341991.3	NADK	Promoter	-839	0	cg17266431
																	1	1710561	1710561	-	ENST00000341991.3	NADK	Promoter	-331	0	cg09932345
																	1	1691817	1691817	-	ENST00000378625.1	NADK	Intron 3	19692	0	cg12552303
																	1	1711069	1711069	-	ENST00000378625.1	NADK	Promoter	440	0	cg17266431
																	1	1711069	1711069	-	ENST00000378625.1	NADK	5' UTR	440	0	cg17266431
																	1	1710561	1710561	-	ENST00000378625.1	NADK	Promoter	948	0	cg09932345
																	1	1710561	1710561	-	ENST00000378625.1	NADK	5' UTR	948	0	cg09932345
																	1	1691817	1691817	-	ENST00000344463.4	NADK	Intron 3	18093	0	cg12552303
																	1	1711069	1711069	-	ENST00000344463.4	NADK	Promoter	-1159	0	cg17266431
																	1	1710561	1710561	-	ENST00000344463.4	NADK	Promoter	-651	0	cg09932345
																	1	1691817	1691817	-	ENST00000342348.5	NADK	Promoter	-1735	0	cg12552303
																	1	1691817	1691817	-	ENST00000469045.1	NADK	Promoter	-3109	0	cg12552303
																	1	1691817	1691817	-	ENST00000480499.1	NADK	Promoter	-4050	0	cg12552303
																	1	1691817	1691817	-	ENST00000477235.1	NADK	Promoter	-3353	0	cg12552303
																	1	1691817	1691817	-	ENST00000489538.1	NADK	Promoter	-3769	0	cg12552303
																	1	1691817	1691817	-	ENST00000497186.1	NADK	Promoter	-3149	0	cg12552303
																	1	1691817	1691817	-	ENST00000400922.2	NADK	Promoter	-1802	0	cg12552303
																	1	1691817	1691817	-	ENST00000492845.2	NADK	Non-coding	19585	0	cg12552303
																	1	1711069	1711069	-	ENST00000492845.2	NADK	Promoter	333	0	cg17266431
																	1	1710561	1710561	-	ENST00000492845.2	NADK	Promoter	841	0	cg09932345
																	1	1691817	1691817	-	ENST00000492768.1	NADK	Non-coding	18042	0	cg12552303
																	1	1711069	1711069	-	ENST00000492768.1	NADK	Promoter	-1210	0	cg17266431
																	1	1710561	1710561	-	ENST00000492768.1	NADK	Promoter	-702	0	cg09932345
																	1	1691817	1691817	-	ENST00000460602.1	NADK	Non-coding	18042	0	cg12552303
																	1	1711069	1711069	-	ENST00000460602.1	NADK	Promoter	-1210	0	cg17266431
																	1	1710561	1710561	-	ENST00000460602.1	NADK	Promoter	-702	0	cg09932345
																	1	1711069	1711069	-	ENST00000464373.1	NADK	Promoter	-1209	0	cg17266431
																	1	1710561	1710561	-	ENST00000464373.1	NADK	Promoter	-701	0	cg09932345
																	1	1711069	1711069	-	ENST00000480542.1	NADK	Promoter	828	0	cg17266431
																	1	1710561	1710561	-	ENST00000480542.1	NADK	Promoter	1336	0	cg09932345
																	1	1859438	1859438	-	ENST00000464311.1	C1orf222	Promoter	-69	0	cg11649821
																	1	1861922	1861922	-	ENST00000464311.1	C1orf222	Promoter	-2553	0	cg06082439
																	1	1859438	1859438	-	ENST00000412120.2	C1orf222	Promoter	-595	0	cg11649821
																	1	1861922	1861922	-	ENST00000412120.2	C1orf222	Promoter	-3079	0	cg06082439
																	1	1859438	1859438	-	ENST00000493964.1	C1orf222	Intron 10	27717	0	cg11649821
																	1	1861922	1861922	-	ENST00000493964.1	C1orf222	Intron 8	25233	0	cg06082439
																	1	1896470	1896470	-	ENST00000493316.1	C1orf222	Promoter	-4924	0	cg13168877
																	1	1896470	1896470	-	ENST00000270720.7	C1orf222	Non-coding	38807	0	cg13168877
																	1	1896470	1896470	-	ENST00000468610.1	C1orf222	Non-coding	38684	0	cg13168877
																	1	1896470	1896470	-	ENST00000461752.2	C1orf222	Promoter	-4922	0	cg13168877
																	1	1896470	1896470	-	ENST00000604159.1	C1orf222	Promoter	1496	0	cg13168877
																	1	1896470	1896470	-	ENST00000604159.1	C1orf222	CDS 2	1496	0	cg13168877
																	1	1947409	1947409	-	ENST00000443930.1	RP11-547D24.1	Promoter	-439	0	cg06236361
																	1	1947409	1947409	+	ENST00000378585.4	GABRD	Promoter	-3371	0	cg06236361
																	1	1961762	1961762	+	ENST00000378585.4	GABRD	3' UTR	10982	0	cg03700143
																	1	2008579	2008579	+	ENST00000378567.3	PRKCZ	Intron 4	26670	0	cg06757383
																	1	2115256	2115256	+	ENST00000378567.3	PRKCZ	Intron 16	133347	0	cg01073918
																	1	1990780	1990780	+	ENST00000378567.3	PRKCZ	Intron 3	8871	0	cg06340969
																	1	2008579	2008579	+	ENST00000468310.1	PRKCZ	Intron 3	26655	0	cg06757383
																	1	1990780	1990780	+	ENST00000468310.1	PRKCZ	Intron 2	8856	0	cg06340969
																	1	1990780	1990780	+	ENST00000503297.1	PRKCZ	Intron 3	8533	0	cg06340969
																	1	1990780	1990780	+	ENST00000479566.1	PRKCZ	Non-coding	3900	0	cg06340969
																	1	2008579	2008579	+	ENST00000466651.1	PRKCZ	Non-coding	21461	0	cg06757383
																	1	1990780	1990780	+	ENST00000466651.1	PRKCZ	Non-coding	3662	0	cg06340969
																	1	2008579	2008579	+	ENST00000400921.2	PRKCZ	5' UTR	3678	0	cg06757383
																	1	2115256	2115256	+	ENST00000400921.2	PRKCZ	Intron 13	110355	0	cg01073918
																	1	2008579	2008579	+	ENST00000495347.1	PRKCZ	5' UTR	3421	0	cg06757383
																	1	2008579	2008579	+	ENST00000461106.2	PRKCZ	Intron 1	3154	0	cg06757383
																	1	2115256	2115256	+	ENST00000461106.2	PRKCZ	Intron 13	109831	0	cg01073918
																	1	2008579	2008579	+	ENST00000461465.1	PRKCZ	Promoter	2452	0	cg06757383
																	1	2008579	2008579	+	ENST00000461465.1	PRKCZ	5' UTR	2452	0	cg06757383
																	1	2008579	2008579	+	ENST00000470596.1	PRKCZ	Promoter	2285	0	cg06757383
																	1	2008579	2008579	+	ENST00000470596.1	PRKCZ	5' UTR	2285	0	cg06757383
																	1	2008579	2008579	+	ENST00000496325.1	PRKCZ	Promoter	1896	0	cg06757383
																	1	2008579	2008579	+	ENST00000496325.1	PRKCZ	5' UTR	1896	0	cg06757383
																	1	2115256	2115256	+	ENST00000400920.1	PRKCZ	Intron 13	79101	0	cg01073918
																	1	2115256	2115256	+	ENST00000479263.1	PRKCZ	Non-coding	39366	0	cg01073918
																	1	2115256	2115256	+	ENST00000478770.2	PRKCZ	3' UTR	38430	0	cg01073918
																	1	2115256	2115256	+	ENST00000505322.1	PRKCZ	Non-coding	14969	0	cg01073918
																	1	2115256	2115256	-	ENST00000333854.2	RP11-181G12.2	Promoter	59	0	cg01073918
																	1	2115256	2115256	-	ENST00000536678.1	RP11-181G12.2	Promoter	237	0	cg01073918
																	1	2115256	2115256	-	ENST00000444529.1	RP11-181G12.2	Promoter	573	0	cg01073918
																	1	2144002	2144002	-	ENST00000469733.1	C1orf86	Promoter	-4829	0	cg19756430
																	1	2125243	2125243	-	ENST00000469733.1	C1orf86	Non-coding	13930	0	cg18397998
																	1	2125243	2125243	-	ENST00000400919.3	C1orf86	Promoter	938	0	cg18397998
																	1	2125243	2125243	-	ENST00000400919.3	C1orf86	5' UTR	938	0	cg18397998
																	1	2125243	2125243	-	ENST00000414253.1	C1orf86	Promoter	972	0	cg18397998
																	1	2125243	2125243	-	ENST00000414253.1	C1orf86	CDS 3	972	0	cg18397998
																	1	2125243	2125243	-	ENST00000428120.1	C1orf86	Promoter	938	0	cg18397998
																	1	2125243	2125243	-	ENST00000428120.1	C1orf86	CDS 3	938	0	cg18397998
																	1	2125243	2125243	-	ENST00000400918.3	C1orf86	Promoter	948	0	cg18397998
																	1	2125243	2125243	-	ENST00000400918.3	C1orf86	CDS 3	948	0	cg18397998
																	1	2125243	2125243	-	ENST00000497675.2	C1orf86	Promoter	305	0	cg18397998
																	1	2125243	2125243	-	ENST00000378543.2	C1orf86	Promoter	947	0	cg18397998
																	1	2125243	2125243	-	ENST00000378543.2	C1orf86	CDS 2	947	0	cg18397998
																	1	2125243	2125243	-	ENST00000378546.4	C1orf86	Promoter	971	0	cg18397998
																	1	2125243	2125243	-	ENST00000378546.4	C1orf86	CDS 3	971	0	cg18397998
																	1	2125243	2125243	-	ENST00000401813.3	C1orf86	Non-coding	6104	0	cg18397998
																	1	2144002	2144002	-	ENST00000487186.1	C1orf86	Promoter	158	0	cg19756430
																	1	2145653	2145653	-	ENST00000487186.1	C1orf86	Promoter	-1493	0	cg24148368
																	1	2125243	2125243	-	ENST00000487186.1	C1orf86	Non-coding	18917	0	cg18397998
																	1	2125243	2125243	-	ENST00000378545.3	C1orf86	CDS 4	5185	0	cg18397998
																	1	2125243	2125243	-	ENST00000476803.1	C1orf86	Promoter	410	0	cg18397998
																	1	2125243	2125243	-	ENST00000440825.2	C1orf86	Promoter	936	0	cg18397998
																	1	2125243	2125243	-	ENST00000440825.2	C1orf86	CDS 2	936	0	cg18397998
																	1	2125243	2125243	-	ENST00000420515.1	C1orf86	Promoter	945	0	cg18397998
																	1	2125243	2125243	-	ENST00000420515.1	C1orf86	CDS 3	945	0	cg18397998
																	1	2144002	2144002	-	ENST00000545087.1	AL590822.1	Promoter	1619	0	cg19756430
																	1	2145653	2145653	-	ENST00000545087.1	AL590822.1	Promoter	-32	0	cg24148368
																	1	2144002	2144002	-	ENST00000420964.1	RP11-181G12.5	Promoter	12	0	cg19756430
																	1	2145653	2145653	-	ENST00000420964.1	RP11-181G12.5	Promoter	-1639	0	cg24148368
																	1	2144002	2144002	+	ENST00000442483.2	RP11-181G12.4	Promoter	40	0	cg19756430
																	1	2145653	2145653	+	ENST00000442483.2	RP11-181G12.4	Promoter	1691	0	cg24148368
																	1	2235375	2235375	+	ENST00000378536.4	SKI	CDS 4	75241	0	cg16175479
																	1	2212997	2212997	+	ENST00000378536.4	SKI	Intron 1	52863	0	cg19757330
																	1	2212997	2212997	+	ENST00000508416.1	SKI	Non-coding	49079	0	cg19757330
																	1	2212997	2212997	+	ENST00000478223.2	SKI	Non-coding	33562	0	cg19757330
																	1	2235375	2235375	+	ENST00000507179.1	SKI	Promoter	290	0	cg16175479
																	1	2273895	2273895	-	ENST00000378531.3	MORN1	Intron 10	49252	0	cg17866257
																	1	2288405	2288405	-	ENST00000378531.3	MORN1	Intron 10	34742	0	cg04889790
																	1	2304160	2304160	-	ENST00000378531.3	MORN1	Intron 7	18987	0	cg22045975
																	1	2279730	2279730	-	ENST00000378531.3	MORN1	Intron 10	43417	0	cg19374731
																	1	2266933	2266933	-	ENST00000378531.3	MORN1	Intron 12	56214	0	cg05392448
																	1	2273895	2273895	-	ENST00000606372.1	MORN1	Non-coding	49232	0	cg17866257
																	1	2288405	2288405	-	ENST00000606372.1	MORN1	Non-coding	34722	0	cg04889790
																	1	2304160	2304160	-	ENST00000606372.1	MORN1	Non-coding	18967	0	cg22045975
																	1	2279730	2279730	-	ENST00000606372.1	MORN1	Non-coding	43397	0	cg19374731
																	1	2266933	2266933	-	ENST00000606372.1	MORN1	Non-coding	56194	0	cg05392448
																	1	2288405	2288405	-	ENST00000602865.1	RP4-740C4.6	Promoter	-4145	0	cg04889790
																	1	2288405	2288405	-	ENST00000378529.3	MORN1	Intron 10	34742	0	cg04889790
																	1	2304160	2304160	-	ENST00000378529.3	MORN1	Intron 7	18987	0	cg22045975
																	1	2304160	2304160	-	ENST00000607342.1	MORN1	Non-coding	3158	0	cg22045975
																	1	2304160	2304160	-	ENST00000469374.1	MORN1	Non-coding	14809	0	cg22045975
																	1	2304160	2304160	-	ENST00000419785.1	MORN1	Non-coding	12401	0	cg22045975
																	1	2304160	2304160	-	ENST00000606642.1	RP4-740C4.9	Promoter	2633	0	cg22045975
																	1	2337711	2337711	-	ENST00000288774.3	PEX10	Intron 5	6259	0	cg12721952
																	1	2343349	2343349	-	ENST00000288774.3	PEX10	Promoter	621	0	cg07016682
																	1	2343349	2343349	-	ENST00000288774.3	PEX10	Intron 1	621	0	cg07016682
																	1	2337711	2337711	-	ENST00000447513.2	PEX10	Intron 5	6300	0	cg12721952
																	1	2343349	2343349	-	ENST00000447513.2	PEX10	Promoter	662	0	cg07016682
																	1	2343349	2343349	-	ENST00000447513.2	PEX10	Intron 1	662	0	cg07016682
																	1	2337711	2337711	-	ENST00000507596.1	PEX10	Intron 5	6269	0	cg12721952
																	1	2343349	2343349	-	ENST00000507596.1	PEX10	Promoter	631	0	cg07016682
																	1	2343349	2343349	-	ENST00000507596.1	PEX10	Intron 1	631	0	cg07016682
																	1	2343349	2343349	-	ENST00000510434.1	PEX10	Promoter	626	0	cg07016682
																	1	2343349	2343349	-	ENST00000510434.1	PEX10	Intron 1	626	0	cg07016682
																	1	2343349	2343349	-	ENST00000508384.1	PEX10	Promoter	1888	0	cg07016682
																	1	2343349	2343349	-	ENST00000515760.1	PEX10	Promoter	-1905	0	cg07016682
																	1	2343349	2343349	-	ENST00000502666.1	PEX10	Promoter	-1073	0	cg07016682
																	1	2343349	2343349	-	ENST00000504111.1	PEX10	Promoter	-1036	0	cg07016682
																	1	2343349	2343349	-	ENST00000514502.1	PEX10	Promoter	605	0	cg07016682
																	1	2343349	2343349	-	ENST00000514502.1	PEX10	Intron 1	605	0	cg07016682
																	1	2398400	2398400	+	ENST00000609981.1	PLCH2	Intron 2	40981	0	cg17008066
																	1	2398400	2398400	+	ENST00000449969.1	PLCH2	Promoter	-498	0	cg17008066
																	1	2440291	2440291	-	ENST00000378466.3	PANK4	CDS 19	17749	0	cg25140345
																	1	2458209	2458209	-	ENST00000378466.3	PANK4	Promoter	-169	0	cg06536150
																	1	2440291	2440291	-	ENST00000435556.3	PANK4	CDS 19	17745	0	cg25140345
																	1	2458209	2458209	-	ENST00000435556.3	PANK4	Promoter	-173	0	cg06536150
																	1	2440291	2440291	-	ENST00000505228.1	PANK4	3' UTR	12050	0	cg25140345
																	1	2458209	2458209	-	ENST00000486396.1	PANK4	Promoter	-194	0	cg06536150
																	1	2458209	2458209	-	ENST00000502770.1	PANK4	Promoter	-173	0	cg06536150
																	1	2458209	2458209	-	ENST00000491212.1	PANK4	Promoter	-582	0	cg06536150
																	1	2458209	2458209	-	ENST00000514922.1	PANK4	Promoter	-172	0	cg06536150
																	1	2548288	2548288	-	ENST00000288709.6	MMEL1	Intron 2	16194	0	cg10518212
																	1	2548288	2548288	-	ENST00000378412.3	MMEL1	Intron 2	16142	0	cg10518212
																	1	2548288	2548288	-	ENST00000502556.1	MMEL1	Intron 1	12646	0	cg10518212
																	1	2548288	2548288	-	ENST00000504800.1	MMEL1	Intron 1	12646	0	cg10518212
																	1	2705733	2705733	-	ENST00000401094.6	TTC34	5' UTR	12554	0	cg12085977
																	1	2705733	2705733	-	ENST00000401095.3	TTC34	Promoter	504	0	cg12085977
																	1	2705733	2705733	-	ENST00000401095.3	TTC34	Intron 1	504	0	cg12085977
																	1	2705733	2705733	-	ENST00000574621.2	TTC34	Promoter	548	0	cg12085977
																	1	2705733	2705733	-	ENST00000574621.2	TTC34	Intron 1	548	0	cg12085977
																	1	3163341	3163341	+	ENST00000511072.1	PRDM16	Intron 3	177609	0	cg19825974
																	1	3229739	3229739	+	ENST00000511072.1	PRDM16	Intron 3	244007	0	cg10893986
																	1	3330139	3330139	+	ENST00000511072.1	PRDM16	Intron 9	344407	0	cg00706913
																	1	3275052	3275052	+	ENST00000511072.1	PRDM16	Intron 3	289320	0	cg24003749
																	1	3191238	3191238	+	ENST00000511072.1	PRDM16	Intron 3	205506	0	cg12141662
																	1	3172591	3172591	+	ENST00000511072.1	PRDM16	Intron 3	186859	0	cg16158117
																	1	3129579	3129579	+	ENST00000511072.1	PRDM16	Intron 2	143847	0	cg26891951
																	1	3147622	3147622	+	ENST00000511072.1	PRDM16	Intron 2	161890	0	cg21786372
																	1	3147329	3147329	+	ENST00000511072.1	PRDM16	Intron 2	161597	0	cg01777678
																	1	3102674	3102674	+	ENST00000511072.1	PRDM16	Intron 1	116942	0	cg05366195
																	1	3017941	3017941	+	ENST00000511072.1	PRDM16	Intron 1	32209	0	cg00732366
																	1	3163341	3163341	+	ENST00000378398.3	PRDM16	Intron 3	177599	0	cg19825974
																	1	3229739	3229739	+	ENST00000378398.3	PRDM16	Intron 3	243997	0	cg10893986
																	1	3330139	3330139	+	ENST00000378398.3	PRDM16	Intron 10	344397	0	cg00706913
																	1	3275052	3275052	+	ENST00000378398.3	PRDM16	Intron 3	289310	0	cg24003749
																	1	3191238	3191238	+	ENST00000378398.3	PRDM16	Intron 3	205496	0	cg12141662
																	1	3172591	3172591	+	ENST00000378398.3	PRDM16	Intron 3	186849	0	cg16158117
																	1	3129579	3129579	+	ENST00000378398.3	PRDM16	Intron 2	143837	0	cg26891951
																	1	3147622	3147622	+	ENST00000378398.3	PRDM16	Intron 2	161880	0	cg21786372
																	1	3147329	3147329	+	ENST00000378398.3	PRDM16	Intron 2	161587	0	cg01777678
																	1	3102674	3102674	+	ENST00000378398.3	PRDM16	Intron 1	116932	0	cg05366195
																	1	3017941	3017941	+	ENST00000378398.3	PRDM16	Intron 1	32199	0	cg00732366
																	1	3163341	3163341	+	ENST00000441472.2	PRDM16	Intron 3	177599	0	cg19825974
																	1	3229739	3229739	+	ENST00000441472.2	PRDM16	Intron 3	243997	0	cg10893986
																	1	3330139	3330139	+	ENST00000441472.2	PRDM16	Intron 9	344397	0	cg00706913
																	1	3275052	3275052	+	ENST00000441472.2	PRDM16	Intron 3	289310	0	cg24003749
																	1	3191238	3191238	+	ENST00000441472.2	PRDM16	Intron 3	205496	0	cg12141662
																	1	3172591	3172591	+	ENST00000441472.2	PRDM16	Intron 3	186849	0	cg16158117
																	1	3129579	3129579	+	ENST00000441472.2	PRDM16	Intron 2	143837	0	cg26891951
																	1	3147622	3147622	+	ENST00000441472.2	PRDM16	Intron 2	161880	0	cg21786372
																	1	3147329	3147329	+	ENST00000441472.2	PRDM16	Intron 2	161587	0	cg01777678
																	1	3102674	3102674	+	ENST00000441472.2	PRDM16	Intron 1	116932	0	cg05366195
																	1	3017941	3017941	+	ENST00000441472.2	PRDM16	Intron 1	32199	0	cg00732366
																	1	3163341	3163341	+	ENST00000442529.2	PRDM16	Intron 3	177599	0	cg19825974
																	1	3229739	3229739	+	ENST00000442529.2	PRDM16	Intron 3	243997	0	cg10893986
																	1	3330139	3330139	+	ENST00000442529.2	PRDM16	Intron 9	344397	0	cg00706913
																	1	3275052	3275052	+	ENST00000442529.2	PRDM16	Intron 3	289310	0	cg24003749
																	1	3191238	3191238	+	ENST00000442529.2	PRDM16	Intron 3	205496	0	cg12141662
																	1	3172591	3172591	+	ENST00000442529.2	PRDM16	Intron 3	186849	0	cg16158117
																	1	3129579	3129579	+	ENST00000442529.2	PRDM16	Intron 2	143837	0	cg26891951
																	1	3147622	3147622	+	ENST00000442529.2	PRDM16	Intron 2	161880	0	cg21786372
																	1	3147329	3147329	+	ENST00000442529.2	PRDM16	Intron 2	161587	0	cg01777678
																	1	3102674	3102674	+	ENST00000442529.2	PRDM16	Intron 1	116932	0	cg05366195
																	1	3017941	3017941	+	ENST00000442529.2	PRDM16	Intron 1	32199	0	cg00732366
																	1	3102674	3102674	+	ENST00000607632.1	PRDM16	Non-coding	116927	0	cg05366195
																	1	3017941	3017941	+	ENST00000607632.1	PRDM16	Non-coding	32194	0	cg00732366
																	1	3163341	3163341	+	ENST00000378391.2	PRDM16	Intron 3	177580	0	cg19825974
																	1	3229739	3229739	+	ENST00000378391.2	PRDM16	Intron 3	243978	0	cg10893986
																	1	3330139	3330139	+	ENST00000378391.2	PRDM16	Intron 9	344378	0	cg00706913
																	1	3275052	3275052	+	ENST00000378391.2	PRDM16	Intron 3	289291	0	cg24003749
																	1	3191238	3191238	+	ENST00000378391.2	PRDM16	Intron 3	205477	0	cg12141662
																	1	3172591	3172591	+	ENST00000378391.2	PRDM16	Intron 3	186830	0	cg16158117
																	1	3129579	3129579	+	ENST00000378391.2	PRDM16	Intron 2	143818	0	cg26891951
																	1	3147622	3147622	+	ENST00000378391.2	PRDM16	Intron 2	161861	0	cg21786372
																	1	3147329	3147329	+	ENST00000378391.2	PRDM16	Intron 2	161568	0	cg01777678
																	1	3102674	3102674	+	ENST00000378391.2	PRDM16	Intron 1	116913	0	cg05366195
																	1	3017941	3017941	+	ENST00000378391.2	PRDM16	Intron 1	32180	0	cg00732366
																	1	3163341	3163341	+	ENST00000270722.5	PRDM16	Intron 3	177566	0	cg19825974
																	1	3229739	3229739	+	ENST00000270722.5	PRDM16	Intron 3	243964	0	cg10893986
																	1	3330139	3330139	+	ENST00000270722.5	PRDM16	Intron 9	344364	0	cg00706913
																	1	3275052	3275052	+	ENST00000270722.5	PRDM16	Intron 3	289277	0	cg24003749
																	1	3191238	3191238	+	ENST00000270722.5	PRDM16	Intron 3	205463	0	cg12141662
																	1	3172591	3172591	+	ENST00000270722.5	PRDM16	Intron 3	186816	0	cg16158117
																	1	3129579	3129579	+	ENST00000270722.5	PRDM16	Intron 2	143804	0	cg26891951
																	1	3147622	3147622	+	ENST00000270722.5	PRDM16	Intron 2	161847	0	cg21786372
																	1	3147329	3147329	+	ENST00000270722.5	PRDM16	Intron 2	161554	0	cg01777678
																	1	3102674	3102674	+	ENST00000270722.5	PRDM16	Intron 1	116899	0	cg05366195
																	1	3017941	3017941	+	ENST00000270722.5	PRDM16	Intron 1	32166	0	cg00732366
																	1	3163341	3163341	+	ENST00000514189.1	PRDM16	Intron 3	177566	0	cg19825974
																	1	3229739	3229739	+	ENST00000514189.1	PRDM16	Intron 3	243964	0	cg10893986
																	1	3330139	3330139	+	ENST00000514189.1	PRDM16	Intron 9	344364	0	cg00706913
																	1	3275052	3275052	+	ENST00000514189.1	PRDM16	Intron 3	289277	0	cg24003749
																	1	3191238	3191238	+	ENST00000514189.1	PRDM16	Intron 3	205463	0	cg12141662
																	1	3172591	3172591	+	ENST00000514189.1	PRDM16	Intron 3	186816	0	cg16158117
																	1	3129579	3129579	+	ENST00000514189.1	PRDM16	Intron 2	143804	0	cg26891951
																	1	3147622	3147622	+	ENST00000514189.1	PRDM16	Intron 2	161847	0	cg21786372
																	1	3147329	3147329	+	ENST00000514189.1	PRDM16	Intron 2	161554	0	cg01777678
																	1	3102674	3102674	+	ENST00000514189.1	PRDM16	Intron 1	116899	0	cg05366195
																	1	3017941	3017941	+	ENST00000514189.1	PRDM16	Intron 1	32166	0	cg00732366
																	1	3163341	3163341	+	ENST00000512462.1	PRDM16	Non-coding	8846	0	cg19825974
																	1	3229739	3229739	+	ENST00000512462.1	PRDM16	Non-coding	75244	0	cg10893986
																	1	3330139	3330139	+	ENST00000512462.1	PRDM16	Non-coding	175644	0	cg00706913
																	1	3275052	3275052	+	ENST00000512462.1	PRDM16	Non-coding	120557	0	cg24003749
																	1	3191238	3191238	+	ENST00000512462.1	PRDM16	Non-coding	36743	0	cg12141662
																	1	3172591	3172591	+	ENST00000512462.1	PRDM16	Non-coding	18096	0	cg16158117
																	1	3163341	3163341	+	ENST00000463591.1	PRDM16	Promoter	2645	0	cg19825974
																	1	3163341	3163341	+	ENST00000463591.1	PRDM16	Intron 1	2645	0	cg19825974
																	1	3229739	3229739	+	ENST00000463591.1	PRDM16	Intron 1	69043	0	cg10893986
																	1	3275052	3275052	+	ENST00000463591.1	PRDM16	Intron 1	114356	0	cg24003749
																	1	3191238	3191238	+	ENST00000463591.1	PRDM16	Intron 1	30542	0	cg12141662
																	1	3172591	3172591	+	ENST00000463591.1	PRDM16	Intron 1	11895	0	cg16158117
																	1	3229739	3229739	-	ENST00000607061.1	RP11-22L13.1	Promoter	-3078	0	cg10893986
																	1	3330139	3330139	+	ENST00000509860.1	PRDM16	Intron 5	17084	0	cg00706913
																	1	3378226	3378226	+	ENST00000378378.4	ARHGEF16	5' UTR	7236	0	cg06980565
																	1	3382434	3382434	+	ENST00000378378.4	ARHGEF16	Intron 2	11444	0	cg15900221
																	1	3378226	3378226	+	ENST00000378373.1	ARHGEF16	Promoter	-4343	0	cg06980565
																	1	3382434	3382434	+	ENST00000378373.1	ARHGEF16	Promoter	-135	0	cg15900221
																	1	3382434	3382434	+	ENST00000378371.2	ARHGEF16	Promoter	-1101	0	cg15900221
																	1	3382434	3382434	+	ENST00000445297.1	ARHGEF16	Promoter	-2674	0	cg15900221
																	1	3435989	3435989	-	ENST00000294599.4	MEGF6	Intron 2	12024	0	cg23686029
																	1	3435989	3435989	-	ENST00000356575.4	MEGF6	Intron 5	92071	0	cg23686029
																	1	3500451	3500451	-	ENST00000356575.4	MEGF6	Intron 3	27609	0	cg14521408
																	1	3435989	3435989	-	ENST00000485002.2	MEGF6	Intron 5	91853	0	cg23686029
																	1	3500451	3500451	-	ENST00000485002.2	MEGF6	Intron 3	27391	0	cg14521408
																	1	3540077	3540077	-	ENST00000435049.1	RP11-46F15.2	Promoter	1231	0	cg20522675
																	1	3541447	3541447	-	ENST00000435049.1	RP11-46F15.2	Promoter	-139	0	cg25216613
																	1	3540077	3540077	+	ENST00000378344.2	TPRG1L	Promoter	-1489	0	cg20522675
																	1	3541447	3541447	+	ENST00000378344.2	TPRG1L	Promoter	-119	0	cg25216613
																	1	3540077	3540077	+	ENST00000344579.5	TPRG1L	Promoter	-1537	0	cg20522675
																	1	3541447	3541447	+	ENST00000344579.5	TPRG1L	Promoter	-167	0	cg25216613
																	1	3566763	3566763	-	ENST00000270708.7	WRAP73	Promoter	-125	0	cg06839380
																	1	3566763	3566763	-	ENST00000378322.3	WRAP73	Promoter	-140	0	cg06839380
																	1	3566763	3566763	-	ENST00000424367.1	WRAP73	Promoter	-172	0	cg06839380
																	1	3566763	3566763	-	ENST00000465916.1	WRAP73	Promoter	2563	0	cg06839380
																	1	3566763	3566763	-	ENST00000465916.1	WRAP73	5' UTR	2563	0	cg06839380
																	1	3566763	3566763	-	ENST00000419924.2	WRAP73	Promoter	-135	0	cg06839380
																	1	3566763	3566763	-	ENST00000479331.1	WRAP73	Promoter	-137	0	cg06839380
																	1	3605886	3605886	+	ENST00000378295.4	TP73	Intron 3	36802	0	cg06202149
																	1	3623319	3623319	+	ENST00000378295.4	TP73	Intron 3	54235	0	cg26034538
																	1	3620729	3620729	+	ENST00000378295.4	TP73	Intron 3	51645	0	cg06996273
																	1	3616498	3616498	+	ENST00000378295.4	TP73	Intron 3	47414	0	cg22234529
																	1	3566763	3566763	+	ENST00000378295.4	TP73	Promoter	-2321	0	cg06839380
																	1	3605886	3605886	+	ENST00000604074.1	TP73	Intron 3	36802	0	cg06202149
																	1	3623319	3623319	+	ENST00000604074.1	TP73	Intron 3	54235	0	cg26034538
																	1	3620729	3620729	+	ENST00000604074.1	TP73	Intron 3	51645	0	cg06996273
																	1	3616498	3616498	+	ENST00000604074.1	TP73	Intron 3	47414	0	cg22234529
																	1	3566763	3566763	+	ENST00000604074.1	TP73	Promoter	-2321	0	cg06839380
																	1	3605886	3605886	+	ENST00000346387.4	TP73	Intron 3	36757	0	cg06202149
																	1	3623319	3623319	+	ENST00000346387.4	TP73	Intron 3	54190	0	cg26034538
																	1	3620729	3620729	+	ENST00000346387.4	TP73	Intron 3	51600	0	cg06996273
																	1	3616498	3616498	+	ENST00000346387.4	TP73	Intron 3	47369	0	cg22234529
																	1	3566763	3566763	+	ENST00000346387.4	TP73	Promoter	-2366	0	cg06839380
																	1	3605886	3605886	+	ENST00000354437.4	TP73	Intron 3	36757	0	cg06202149
																	1	3623319	3623319	+	ENST00000354437.4	TP73	Intron 3	54190	0	cg26034538
																	1	3620729	3620729	+	ENST00000354437.4	TP73	Intron 3	51600	0	cg06996273
																	1	3616498	3616498	+	ENST00000354437.4	TP73	Intron 3	47369	0	cg22234529
																	1	3566763	3566763	+	ENST00000354437.4	TP73	Promoter	-2366	0	cg06839380
																	1	3605886	3605886	+	ENST00000357733.3	TP73	Intron 3	36757	0	cg06202149
																	1	3623319	3623319	+	ENST00000357733.3	TP73	Intron 3	54190	0	cg26034538
																	1	3620729	3620729	+	ENST00000357733.3	TP73	Intron 3	51600	0	cg06996273
																	1	3616498	3616498	+	ENST00000357733.3	TP73	Intron 3	47369	0	cg22234529
																	1	3566763	3566763	+	ENST00000357733.3	TP73	Promoter	-2366	0	cg06839380
																	1	3605886	3605886	+	ENST00000603362.1	TP73	Intron 2	6956	0	cg06202149
																	1	3623319	3623319	+	ENST00000603362.1	TP73	Intron 2	24389	0	cg26034538
																	1	3620729	3620729	+	ENST00000603362.1	TP73	Intron 2	21799	0	cg06996273
																	1	3616498	3616498	+	ENST00000603362.1	TP73	Intron 2	17568	0	cg22234529
																	1	3605886	3605886	+	ENST00000604479.1	TP73	Intron 2	6956	0	cg06202149
																	1	3623319	3623319	+	ENST00000604479.1	TP73	Intron 2	24389	0	cg26034538
																	1	3620729	3620729	+	ENST00000604479.1	TP73	Intron 2	21799	0	cg06996273
																	1	3616498	3616498	+	ENST00000604479.1	TP73	Intron 2	17568	0	cg22234529
																	1	3605886	3605886	+	ENST00000378280.1	TP73	Promoter	-1350	0	cg06202149
																	1	3623319	3623319	+	ENST00000378280.1	TP73	Intron 1	16083	0	cg26034538
																	1	3620729	3620729	+	ENST00000378280.1	TP73	Intron 1	13493	0	cg06996273
																	1	3616498	3616498	+	ENST00000378280.1	TP73	Intron 1	9262	0	cg22234529
																	1	3605886	3605886	+	ENST00000378285.1	TP73	Promoter	-1350	0	cg06202149
																	1	3623319	3623319	+	ENST00000378285.1	TP73	Intron 1	16083	0	cg26034538
																	1	3620729	3620729	+	ENST00000378285.1	TP73	Intron 1	13493	0	cg06996273
																	1	3616498	3616498	+	ENST00000378285.1	TP73	Intron 1	9262	0	cg22234529
																	1	3605886	3605886	+	ENST00000378288.4	TP73	Promoter	-1350	0	cg06202149
																	1	3623319	3623319	+	ENST00000378288.4	TP73	Intron 1	16083	0	cg26034538
																	1	3620729	3620729	+	ENST00000378288.4	TP73	Intron 1	13493	0	cg06996273
																	1	3616498	3616498	+	ENST00000378288.4	TP73	Intron 1	9262	0	cg22234529
																	1	3605886	3605886	+	ENST00000603364.1	TP73	Promoter	-1385	0	cg06202149
																	1	3623319	3623319	+	ENST00000603364.1	TP73	Non-coding	16048	0	cg26034538
																	1	3620729	3620729	+	ENST00000603364.1	TP73	Non-coding	13458	0	cg06996273
																	1	3616498	3616498	+	ENST00000603364.1	TP73	Non-coding	9227	0	cg22234529
																	1	3623319	3623319	+	ENST00000604194.1	TP73	Non-coding	8709	0	cg26034538
																	1	3620729	3620729	+	ENST00000604194.1	TP73	Non-coding	6119	0	cg06996273
																	1	3616498	3616498	+	ENST00000604194.1	TP73	Promoter	1888	0	cg22234529
																	1	3623319	3623319	+	ENST00000378290.4	TP73	5' UTR	8697	0	cg26034538
																	1	3620729	3620729	+	ENST00000378290.4	TP73	5' UTR	6107	0	cg06996273
																	1	3616498	3616498	+	ENST00000378290.4	TP73	Promoter	1876	0	cg22234529
																	1	3616498	3616498	+	ENST00000378290.4	TP73	5' UTR	1876	0	cg22234529
																	1	3689151	3689151	+	ENST00000444870.2	SMIM1	Promoter	-201	0	cg07624915
																	1	3689151	3689151	+	ENST00000452264.1	SMIM1	Promoter	-238	0	cg07624915
																	1	3689151	3689151	+	ENST00000561886.1	SMIM1	Promoter	-476	0	cg07624915
																	1	3745933	3745933	-	ENST00000378230.3	CEP104	CDS 15	27831	0	cg27263160
																	1	3745933	3745933	-	ENST00000438539.1	CEP104	Promoter	-62	0	cg27263160
																	1	3745933	3745933	-	ENST00000461667.1	CEP104	Promoter	5	0	cg27263160
																	1	3745933	3745933	-	ENST00000461667.1	CEP104	5' UTR	5	0	cg27263160
																	1	3745933	3745933	-	ENST00000495701.1	CEP104	Promoter	1856	0	cg27263160
																	1	4787160	4787160	+	ENST00000378190.3	AJAP1	Intron 2	72368	0	cg01649192
																	1	4718532	4718532	+	ENST00000378190.3	AJAP1	Intron 1	3740	0	cg12058478
																	1	4787160	4787160	+	ENST00000378191.4	AJAP1	Intron 2	72055	0	cg01649192
																	1	4718532	4718532	+	ENST00000378191.4	AJAP1	Intron 1	3427	0	cg12058478
																	1	5677939	5677939	-	ENST00000413887.1	RP11-154H17.1	Non-coding	50417	0	cg24116385
																	1	5661803	5661803	-	ENST00000413887.1	RP11-154H17.1	Non-coding	66553	0	cg03955334
																	1	6062462	6062462	+	ENST00000378111.1	KCNAB2	5' UTR	10936	0	cg04088152
																	1	6062462	6062462	+	ENST00000378097.1	KCNAB2	5' UTR	10039	0	cg04088152
																	1	6062462	6062462	+	ENST00000493807.1	KCNAB2	Non-coding	9729	0	cg04088152
																	1	6062462	6062462	+	ENST00000378092.1	KCNAB2	5' UTR	9701	0	cg04088152
																	1	6062462	6062462	+	ENST00000478098.1	KCNAB2	Non-coding	9696	0	cg04088152
																	1	6062462	6062462	+	ENST00000445501.1	KCNAB2	5' UTR	9691	0	cg04088152
																	1	6233064	6233064	-	ENST00000262450.3	CHD5	Intron 1	7120	0	cg26390846
																	1	6244835	6244835	-	ENST00000262450.3	CHD5	Promoter	-4651	0	cg17613720
																	1	6208717	6208717	-	ENST00000262450.3	CHD5	Intron 9	31467	0	cg04898695
																	1	6171788	6171788	-	ENST00000262450.3	CHD5	Intron 36	68396	0	cg20773915
																	1	6233064	6233064	-	ENST00000378021.1	CHD5	5' UTR	7120	0	cg26390846
																	1	6244835	6244835	-	ENST00000378021.1	CHD5	Promoter	-4651	0	cg17613720
																	1	6208717	6208717	-	ENST00000378021.1	CHD5	5' UTR	31467	0	cg04898695
																	1	6171788	6171788	-	ENST00000378021.1	CHD5	Intron 36	68396	0	cg20773915
																	1	6208717	6208717	-	ENST00000462991.1	CHD5	Promoter	-4552	0	cg04898695
																	1	6171788	6171788	-	ENST00000462991.1	CHD5	3' UTR	32377	0	cg20773915
																	1	6171788	6171788	-	ENST00000475121.1	CHD5	Promoter	-4955	0	cg20773915
																	1	6171788	6171788	-	ENST00000377999.1	CHD5	3' UTR	20012	0	cg20773915
																	1	6233064	6233064	-	ENST00000496404.1	CHD5	Intron 1	7020	0	cg26390846
																	1	6244835	6244835	-	ENST00000496404.1	CHD5	Promoter	-4751	0	cg17613720
																	1	6208717	6208717	-	ENST00000496404.1	CHD5	Intron 9	31367	0	cg04898695
																	1	6171788	6171788	-	ENST00000496404.1	CHD5	3' UTR	68296	0	cg20773915
																	1	6246236	6246236	-	ENST00000484532.1	RPL22	Intron 2	11582	0	cg23730387
																	1	6251025	6251025	-	ENST00000484532.1	RPL22	Intron 2	6793	0	ch.1.228777R
																	1	6244835	6244835	-	ENST00000484532.1	RPL22	Intron 2	12983	0	cg17613720
																	1	6246236	6246236	-	ENST00000234875.4	RPL22	3' UTR	13437	0	cg23730387
																	1	6251025	6251025	-	ENST00000234875.4	RPL22	Intron 3	8648	0	ch.1.228777R
																	1	6251025	6251025	-	ENST00000480661.1	RPL22	Non-coding	8599	0	ch.1.228777R
																	1	6251025	6251025	-	ENST00000497965.1	RPL22	Intron 3	9878	0	ch.1.228777R
																	1	6268858	6268858	-	ENST00000471204.1	RPL22	Promoter	447	0	cg18235937
																	1	6268858	6268858	-	ENST00000471204.1	RPL22	5' UTR	447	0	cg18235937
																	1	6251025	6251025	-	ENST00000471204.1	RPL22	Intron 4	18280	0	ch.1.228777R
																	1	6251025	6251025	-	ENST00000465387.1	RPL22	Intron 3	8589	0	ch.1.228777R
																	1	6268858	6268858	-	ENST00000465335.1	RPL22	Promoter	592	0	cg18235937
																	1	6268858	6268858	-	ENST00000465335.1	RPL22	5' UTR	592	0	cg18235937
																	1	6268858	6268858	-	ENST00000455744.1	RP1-120G22.11	Promoter	-3017	0	cg18235937
																	1	6268858	6268858	+	ENST00000377948.2	RNF207	Promoter	2669	0	cg18235937
																	1	6268858	6268858	+	ENST00000377948.2	RNF207	5' UTR	2669	0	cg18235937
																	1	6276210	6276210	+	ENST00000377948.2	RNF207	3' UTR	10021	0	cg12888878
																	1	6268858	6268858	+	ENST00000484435.1	RNF207	Promoter	2669	0	cg18235937
																	1	6268858	6268858	+	ENST00000377939.4	RNF207	Promoter	2622	0	cg18235937
																	1	6268858	6268858	+	ENST00000377939.4	RNF207	Intron 3	2622	0	cg18235937
																	1	6276210	6276210	+	ENST00000377939.4	RNF207	Intron 16	9974	0	cg12888878
																	1	6268858	6268858	+	ENST00000485539.1	RNF207	Promoter	180	0	cg18235937
																	1	6268858	6268858	+	ENST00000496676.1	RNF207	Promoter	-62	0	cg18235937
																	1	6276210	6276210	+	ENST00000496676.1	RNF207	Non-coding	7290	0	cg12888878
																	1	6268858	6268858	+	ENST00000463453.1	RNF207	Promoter	-2104	0	cg18235937
																	1	6268858	6268858	+	ENST00000496329.1	RNF207	Promoter	-2140	0	cg18235937
																	1	6268858	6268858	+	ENST00000492476.1	RNF207	Promoter	-2237	0	cg18235937
																	1	6268858	6268858	+	ENST00000483336.1	RNF207	Promoter	-3940	0	cg18235937
																	1	6276210	6276210	+	ENST00000483336.1	RNF207	Non-coding	3412	0	cg12888878
																	1	6304220	6304220	+	ENST00000377898.3	HES3	Promoter	-32	0	cg19743103
																	1	6303492	6303492	+	ENST00000377898.3	HES3	Promoter	-760	0	cg02994773
																	1	6445804	6445804	-	ENST00000608083.1	ACOT7	Intron 1	7618	0	cg23095988
																	1	6337401	6337401	-	ENST00000608083.1	ACOT7	Intron 8	116021	0	cg07334723
																	1	6445804	6445804	-	ENST00000361521.4	ACOT7	Intron 1	8648	0	cg23095988
																	1	6337401	6337401	-	ENST00000361521.4	ACOT7	Intron 8	117051	0	cg07334723
																	1	6337401	6337401	-	ENST00000377842.3	ACOT7	Intron 8	82004	0	cg07334723
																	1	6337401	6337401	-	ENST00000377845.3	ACOT7	Intron 8	83367	0	cg07334723
																	1	6445804	6445804	-	ENST00000377855.2	ACOT7	Promoter	70	0	cg23095988
																	1	6445804	6445804	-	ENST00000377855.2	ACOT7	5' UTR	70	0	cg23095988
																	1	6337401	6337401	-	ENST00000377855.2	ACOT7	Intron 8	108473	0	cg07334723
																	1	6445804	6445804	-	ENST00000377860.4	ACOT7	Intron 1	7618	0	cg23095988
																	1	6337401	6337401	-	ENST00000377860.4	ACOT7	3' UTR	116021	0	cg07334723
																	1	6445804	6445804	-	ENST00000418124.1	ACOT7	Intron 1	7618	0	cg23095988
																	1	6337401	6337401	-	ENST00000418124.1	ACOT7	3' UTR	116021	0	cg07334723
																	1	6445804	6445804	-	ENST00000545482.1	ACOT7	5' UTR	7635	0	cg23095988
																	1	6337401	6337401	-	ENST00000545482.1	ACOT7	Intron 7	116038	0	cg07334723
																	1	6475510	6475510	-	ENST00000377837.1	HES2	Intron 3	9221	0	cg08407765
																	1	6475510	6475510	-	ENST00000377836.4	HES2	Intron 2	4454	0	cg08407765
																	1	6475510	6475510	-	ENST00000471190.1	HES2	Promoter	1182	0	cg08407765
																	1	6475510	6475510	-	ENST00000377834.4	HES2	3' UTR	4470	0	cg08407765
																	1	6500346	6500346	+	ENST00000377828.1	ESPN	CDS 3	15498	0	cg26603264
																	1	6500346	6500346	+	ENST00000418286.1	ESPN	Promoter	-92	0	cg26603264
																	1	6615189	6615189	-	ENST00000377705.5	NOL9	Promoter	-593	0	cg02724638
																	1	6615189	6615189	-	ENST00000460777.1	NOL9	Promoter	-4640	0	cg02724638
																	1	6615189	6615189	-	ENST00000464665.1	NOL9	Promoter	-628	0	cg02724638
																	1	6639754	6639754	+	ENST00000333172.6	TAS1R1	3' UTR	24513	0	cg07565540
																	1	6615189	6615189	+	ENST00000333172.6	TAS1R1	Promoter	-52	0	cg02724638
																	1	6639754	6639754	+	ENST00000328191.4	TAS1R1	3' UTR	24416	0	cg07565540
																	1	6615189	6615189	+	ENST00000328191.4	TAS1R1	Promoter	-149	0	cg02724638
																	1	6615189	6615189	+	ENST00000351136.3	TAS1R1	Promoter	-180	0	cg02724638
																	1	6639754	6639754	+	ENST00000319084.5	ZBTB48	Promoter	-307	0	cg07565540
																	1	6639754	6639754	+	ENST00000435905.1	ZBTB48	Promoter	-323	0	cg07565540
																	1	6639754	6639754	+	ENST00000377674.4	ZBTB48	Promoter	-354	0	cg07565540
																	1	6646156	6646156	+	ENST00000377674.4	ZBTB48	Intron 4	6048	0	cg03317152
																	1	6639754	6639754	+	ENST00000488936.1	ZBTB48	Promoter	-394	0	cg07565540
																	1	6646156	6646156	+	ENST00000488936.1	ZBTB48	Intron 3	6008	0	cg03317152
																	1	6646156	6646156	+	ENST00000482360.1	ZBTB48	Promoter	794	0	cg03317152
																	1	6646156	6646156	+	ENST00000498342.1	ZBTB48	Promoter	-111	0	cg03317152
																	1	6646156	6646156	+	ENST00000466813.1	ZBTB48	Promoter	-1160	0	cg03317152
																	1	6646156	6646156	+	ENST00000466941.1	ZBTB48	Promoter	-2591	0	cg03317152
																	1	6706713	6706713	-	ENST00000349363.6	DNAJC11	Intron 6	34385	0	cg26361757
																	1	6761934	6761934	-	ENST00000377577.5	DNAJC11	Promoter	51	0	cg07400628
																	1	6761934	6761934	-	ENST00000377577.5	DNAJC11	5' UTR	51	0	cg07400628
																	1	6762265	6762265	-	ENST00000377577.5	DNAJC11	Promoter	-280	0	cg22709811
																	1	6706713	6706713	-	ENST00000377577.5	DNAJC11	Intron 7	55272	0	cg26361757
																	1	6706713	6706713	-	ENST00000451196.1	DNAJC11	Intron 6	34385	0	cg26361757
																	1	6706713	6706713	-	ENST00000465508.1	DNAJC11	Promoter	-1595	0	cg26361757
																	1	6761934	6761934	-	ENST00000294401.7	DNAJC11	Promoter	51	0	cg07400628
																	1	6761934	6761934	-	ENST00000294401.7	DNAJC11	5' UTR	51	0	cg07400628
																	1	6762265	6762265	-	ENST00000294401.7	DNAJC11	Promoter	-280	0	cg22709811
																	1	6706713	6706713	-	ENST00000294401.7	DNAJC11	Intron 7	55272	0	cg26361757
																	1	6706713	6706713	-	ENST00000542246.1	DNAJC11	Intron 7	34644	0	cg26361757
																	1	6761934	6761934	-	ENST00000377573.5	DNAJC11	Promoter	-70	0	cg07400628
																	1	6762265	6762265	-	ENST00000377573.5	DNAJC11	Promoter	-401	0	cg22709811
																	1	6706713	6706713	-	ENST00000377573.5	DNAJC11	Intron 6	55151	0	cg26361757
																	1	6706713	6706713	-	ENST00000472414.1	DNAJC11	Promoter	-1540	0	cg26361757
																	1	6761934	6761934	-	ENST00000426784.1	DNAJC11	Promoter	-71	0	cg07400628
																	1	6762265	6762265	-	ENST00000426784.1	DNAJC11	Promoter	-402	0	cg22709811
																	1	6706713	6706713	-	ENST00000426784.1	DNAJC11	Intron 7	55150	0	cg26361757
																	1	6761934	6761934	-	ENST00000473993.1	DNAJC11	Promoter	-51	0	cg07400628
																	1	6762265	6762265	-	ENST00000473993.1	DNAJC11	Promoter	-382	0	cg22709811
																	1	6706713	6706713	-	ENST00000473993.1	DNAJC11	Non-coding	55170	0	cg26361757
																	1	6761934	6761934	-	ENST00000485073.1	DNAJC11	Promoter	-69	0	cg07400628
																	1	6762265	6762265	-	ENST00000485073.1	DNAJC11	Promoter	-400	0	cg22709811
																	1	6761934	6761934	-	ENST00000460594.1	DNAJC11	Promoter	-50	0	cg07400628
																	1	6762265	6762265	-	ENST00000460594.1	DNAJC11	Promoter	-381	0	cg22709811
																	1	6761934	6761934	-	ENST00000465911.1	DNAJC11	Promoter	-54	0	cg07400628
																	1	6762265	6762265	-	ENST00000465911.1	DNAJC11	Promoter	-385	0	cg22709811
																	1	6780166	6780166	+	ENST00000414210.1	RP11-242F24.1	Promoter	-4531	0	cg10484659
																	1	6780166	6780166	+	ENST00000432429.1	RP11-242F24.1	Promoter	-4531	0	cg10484659
																	1	7196075	7196075	+	ENST00000303635.7	CAMTA1	Intron 4	350691	0	cg10511357
																	1	7765369	7765369	+	ENST00000303635.7	CAMTA1	Intron 11	919985	0	cg15211499
																	1	7196075	7196075	+	ENST00000439411.2	CAMTA1	Intron 4	350484	0	cg10511357
																	1	7765369	7765369	+	ENST00000439411.2	CAMTA1	Intron 11	919778	0	cg15211499
																	1	7765369	7765369	-	ENST00000602916.1	RP11-338N10.3	Promoter	-4338	0	cg15211499
																	1	7913890	7913890	-	ENST00000377516.2	UTS2	Promoter	-317	0	cg20474564
																	1	7913890	7913890	-	ENST00000361696.5	UTS2	Promoter	-794	0	cg20474564
																	1	7913890	7913890	-	ENST00000054668.5	UTS2	Promoter	-398	0	cg20474564
																	1	8021749	8021749	+	ENST00000493373.1	PARK7	5' UTR	7398	0	cg16136678
																	1	8035582	8035582	+	ENST00000493373.1	PARK7	Intron 5	21231	0	cg17015260
																	1	8021749	8021749	+	ENST00000338639.5	PARK7	Promoter	26	0	cg16136678
																	1	8021749	8021749	+	ENST00000338639.5	PARK7	5' UTR	26	0	cg16136678
																	1	8035582	8035582	+	ENST00000338639.5	PARK7	Intron 5	13859	0	cg17015260
																	1	8021749	8021749	+	ENST00000460192.1	PARK7	Promoter	26	0	cg16136678
																	1	8021749	8021749	+	ENST00000493678.1	PARK7	Promoter	-3	0	cg16136678
																	1	8035582	8035582	+	ENST00000493678.1	PARK7	Intron 5	13830	0	cg17015260
																	1	8021749	8021749	+	ENST00000377493.5	PARK7	Promoter	-12	0	cg16136678
																	1	8035582	8035582	+	ENST00000377493.5	PARK7	Intron 4	13821	0	cg17015260
																	1	8021749	8021749	+	ENST00000465354.1	PARK7	Promoter	-59	0	cg16136678
																	1	8021749	8021749	+	ENST00000377491.1	PARK7	Promoter	-205	0	cg16136678
																	1	8035582	8035582	+	ENST00000377491.1	PARK7	Intron 5	13628	0	cg17015260
																	1	8021749	8021749	+	ENST00000377488.1	PARK7	Promoter	-280	0	cg16136678
																	1	8035582	8035582	+	ENST00000377488.1	PARK7	Intron 5	13553	0	cg17015260
																	1	8021749	8021749	+	ENST00000497113.1	PARK7	Promoter	-1078	0	cg16136678
																	1	8021749	8021749	+	ENST00000469225.1	PARK7	Promoter	-3662	0	cg16136678
																	1	8035582	8035582	+	ENST00000469225.1	PARK7	Intron 3	10171	0	cg17015260
																	1	8087518	8087518	-	ENST00000474874.1	ERRFI1	Promoter	-1174	0	cg13808198
																	1	8087421	8087421	-	ENST00000474874.1	ERRFI1	Promoter	-1077	0	cg22678073
																	1	8087518	8087518	-	ENST00000377482.5	ERRFI1	Promoter	-1149	0	cg13808198
																	1	8087421	8087421	-	ENST00000377482.5	ERRFI1	Promoter	-1052	0	cg22678073
																	1	8087518	8087518	-	ENST00000469499.1	ERRFI1	Promoter	-1161	0	cg13808198
																	1	8087421	8087421	-	ENST00000469499.1	ERRFI1	Promoter	-1064	0	cg22678073
																	1	8087518	8087518	-	ENST00000487559.1	ERRFI1	Promoter	-1161	0	cg13808198
																	1	8087421	8087421	-	ENST00000487559.1	ERRFI1	Promoter	-1064	0	cg22678073
																	1	8087518	8087518	+	ENST00000445300.1	RP11-431K24.1	Promoter	720	0	cg13808198
																	1	8155332	8155332	+	ENST00000445300.1	RP11-431K24.1	Non-coding	68534	0	cg14485078
																	1	8087421	8087421	+	ENST00000445300.1	RP11-431K24.1	Promoter	623	0	cg22678073
																	1	8252652	8252652	+	ENST00000453364.1	RP11-431K24.2	Promoter	2768	0	cg16672265
																	1	8749780	8749780	-	ENST00000337907.3	RERE	5' UTR	127745	0	cg05080444
																	1	8749780	8749780	-	ENST00000400908.2	RERE	5' UTR	127923	0	cg05080444
																	1	8749780	8749780	-	ENST00000480342.1	RERE	Non-coding	64118	0	cg05080444
																	1	8749780	8749780	-	ENST00000468247.1	RERE	Non-coding	13499	0	cg05080444
																	1	8931689	8931689	-	ENST00000234590.4	ENO1	Intron 3	7061	0	cg20536660
																	1	8938721	8938721	-	ENST00000234590.4	ENO1	Promoter	29	0	cg21691089
																	1	8938721	8938721	-	ENST00000234590.4	ENO1	5' UTR	29	0	cg21691089
																	1	8938116	8938116	-	ENST00000234590.4	ENO1	Promoter	634	0	cg14914337
																	1	8938116	8938116	-	ENST00000234590.4	ENO1	5' UTR	634	0	cg14914337
																	1	8931689	8931689	-	ENST00000464920.1	ENO1	Promoter	-332	0	cg20536660
																	1	8931689	8931689	-	ENST00000497492.1	ENO1	Intron 3	6638	0	cg20536660
																	1	8938721	8938721	-	ENST00000497492.1	ENO1	Promoter	-394	0	cg21691089
																	1	8938116	8938116	-	ENST00000497492.1	ENO1	Promoter	211	0	cg14914337
																	1	8938116	8938116	-	ENST00000497492.1	ENO1	5' UTR	211	0	cg14914337
																	1	8931689	8931689	-	ENST00000486051.1	ENO1	Non-coding	7059	0	cg20536660
																	1	8938721	8938721	-	ENST00000486051.1	ENO1	Promoter	27	0	cg21691089
																	1	8938116	8938116	-	ENST00000486051.1	ENO1	Promoter	632	0	cg14914337
																	1	8931689	8931689	-	ENST00000492343.1	ENO1	Non-coding	7047	0	cg20536660
																	1	8938721	8938721	-	ENST00000492343.1	ENO1	Promoter	15	0	cg21691089
																	1	8938116	8938116	-	ENST00000492343.1	ENO1	Promoter	620	0	cg14914337
																	1	8938721	8938721	-	ENST00000489867.1	ENO1	Promoter	588	0	cg21691089
																	1	8938116	8938116	-	ENST00000489867.1	ENO1	Promoter	1193	0	cg14914337
																	1	8938721	8938721	-	ENST00000414948.1	ENO1-IT1	Promoter	-654	0	cg21691089
																	1	8938116	8938116	-	ENST00000414948.1	ENO1-IT1	Promoter	-49	0	cg14914337
																	1	8938721	8938721	+	ENST00000442636.1	ENO1-AS1	Promoter	-173	0	cg21691089
																	1	8938116	8938116	+	ENST00000442636.1	ENO1-AS1	Promoter	-778	0	cg14914337
																	1	9023134	9023134	+	ENST00000549778.1	CA6	Intron 5	17208	0	cg07601804
																	1	9023134	9023134	+	ENST00000476083.1	CA6	Non-coding	17207	0	cg07601804
																	1	9023134	9023134	+	ENST00000377443.2	CA6	Intron 5	17192	0	cg07601804
																	1	9023134	9023134	+	ENST00000377436.3	CA6	Intron 5	17188	0	cg07601804
																	1	9023134	9023134	+	ENST00000377442.2	CA6	Intron 4	17188	0	cg07601804
																	1	9565530	9565530	-	ENST00000441033.1	RP13-392I16.1	Promoter	-1999	0	cg13560914
																	1	9614113	9614113	+	ENST00000302692.6	SLC25A33	Intron 2	14572	0	cg00891034
																	1	9600115	9600115	+	ENST00000302692.6	SLC25A33	Promoter	574	0	cg03901886
																	1	9600115	9600115	+	ENST00000302692.6	SLC25A33	Intron 1	574	0	cg03901886
																	1	9712687	9712687	+	ENST00000536656.1	PIK3CD	Promoter	897	0	cg01666040
																	1	9712687	9712687	+	ENST00000536656.1	PIK3CD	5' UTR	897	0	cg01666040
																	1	9712687	9712687	+	ENST00000377346.4	PIK3CD	Promoter	884	0	cg01666040
																	1	9712687	9712687	+	ENST00000377346.4	PIK3CD	5' UTR	884	0	cg01666040
																	1	9712687	9712687	-	ENST00000377320.3	C1orf200	Promoter	1958	0	cg01666040
																	1	9712687	9712687	-	ENST00000377320.3	C1orf200	3' UTR	1958	0	cg01666040
																	1	9793671	9793671	-	ENST00000377298.4	CLSTN1	Intron 15	90914	0	cg04817496
																	1	9884598	9884598	-	ENST00000377298.4	CLSTN1	Promoter	-13	0	cg24044762
																	1	9790616	9790616	-	ENST00000377298.4	CLSTN1	CDS 19	93969	0	cg23606775
																	1	9793671	9793671	-	ENST00000361311.4	CLSTN1	Intron 14	90372	0	cg04817496
																	1	9884598	9884598	-	ENST00000361311.4	CLSTN1	Promoter	-555	0	cg24044762
																	1	9790616	9790616	-	ENST00000361311.4	CLSTN1	CDS 18	93427	0	cg23606775
																	1	9793671	9793671	-	ENST00000377288.3	CLSTN1	Intron 14	90914	0	cg04817496
																	1	9884598	9884598	-	ENST00000377288.3	CLSTN1	Promoter	-13	0	cg24044762
																	1	9790616	9790616	-	ENST00000377288.3	CLSTN1	CDS 18	93969	0	cg23606775
																	1	9793671	9793671	-	ENST00000435891.1	CLSTN1	Intron 10	17969	0	cg04817496
																	1	9790616	9790616	-	ENST00000435891.1	CLSTN1	CDS 14	21024	0	cg23606775
																	1	9793671	9793671	-	ENST00000477264.1	CLSTN1	Promoter	-126	0	cg04817496
																	1	9790616	9790616	-	ENST00000477264.1	CLSTN1	Promoter	2929	0	cg23606775
																	1	9970659	9970659	-	ENST00000377263.1	CTNNBIP1	Promoter	-337	0	cg01576340
																	1	9938182	9938182	-	ENST00000377263.1	CTNNBIP1	5' UTR	32140	0	cg25489300
																	1	9970659	9970659	-	ENST00000400904.3	CTNNBIP1	Promoter	-264	0	cg01576340
																	1	9938182	9938182	-	ENST00000400904.3	CTNNBIP1	5' UTR	32213	0	cg25489300
																	1	9938182	9938182	-	ENST00000377258.1	CTNNBIP1	5' UTR	15114	0	cg25489300
																	1	9938182	9938182	-	ENST00000377256.1	CTNNBIP1	Promoter	53	0	cg25489300
																	1	9938182	9938182	-	ENST00000377256.1	CTNNBIP1	5' UTR	53	0	cg25489300
																	1	10056840	10056840	+	ENST00000315901.4	RBP7	Promoter	-424	0	cg00681705
																	1	10056840	10056840	+	ENST00000294435.7	RBP7	Promoter	-434	0	cg00681705
																	1	10093569	10093569	+	ENST00000253251.8	UBE4B	Promoter	679	0	cg23240403
																	1	10093569	10093569	+	ENST00000253251.8	UBE4B	5' UTR	679	0	cg23240403
																	1	10093569	10093569	+	ENST00000377157.3	UBE4B	Promoter	553	0	cg23240403
																	1	10093569	10093569	+	ENST00000377157.3	UBE4B	5' UTR	553	0	cg23240403
																	1	10093569	10093569	+	ENST00000377153.1	UBE4B	Promoter	237	0	cg23240403
																	1	10093569	10093569	+	ENST00000377153.1	UBE4B	5' UTR	237	0	cg23240403
																	1	10093569	10093569	+	ENST00000343090.6	UBE4B	Promoter	-85	0	cg23240403
																	1	10271610	10271610	+	ENST00000263934.6	KIF1B	Promoter	747	0	cg25830243
																	1	10271610	10271610	+	ENST00000263934.6	KIF1B	5' UTR	747	0	cg25830243
																	1	10291784	10291784	+	ENST00000263934.6	KIF1B	5' UTR	20921	0	cg26856575
																	1	10271610	10271610	+	ENST00000377093.4	KIF1B	Promoter	747	0	cg25830243
																	1	10271610	10271610	+	ENST00000377093.4	KIF1B	5' UTR	747	0	cg25830243
																	1	10291784	10291784	+	ENST00000377093.4	KIF1B	5' UTR	20921	0	cg26856575
																	1	10271610	10271610	+	ENST00000377086.1	KIF1B	Promoter	-64	0	cg25830243
																	1	10441395	10441395	+	ENST00000377086.1	KIF1B	3' UTR	169721	0	cg02705708
																	1	10291784	10291784	+	ENST00000377086.1	KIF1B	5' UTR	20110	0	cg26856575
																	1	10291784	10291784	+	ENST00000377083.1	KIF1B	Promoter	962	0	cg26856575
																	1	10291784	10291784	+	ENST00000377083.1	KIF1B	5' UTR	962	0	cg26856575
																	1	10441395	10441395	+	ENST00000377081.1	KIF1B	3' UTR	149087	0	cg02705708
																	1	10291784	10291784	+	ENST00000377081.1	KIF1B	Promoter	-524	0	cg26856575
																	1	10458942	10458942	+	ENST00000491493.1	PGD	Promoter	293	0	cg18017109
																	1	10458942	10458942	+	ENST00000491493.1	PGD	5' UTR	293	0	cg18017109
																	1	10458942	10458942	+	ENST00000487775.1	PGD	Promoter	-159	0	cg18017109
																	1	10458942	10458942	+	ENST00000541529.1	PGD	Promoter	-184	0	cg18017109
																	1	10458942	10458942	+	ENST00000477958.1	PGD	Promoter	-188	0	cg18017109
																	1	10458942	10458942	+	ENST00000270776.8	PGD	Promoter	-195	0	cg18017109
																	1	10458942	10458942	+	ENST00000483936.1	PGD	Promoter	-227	0	cg18017109
																	1	10458942	10458942	+	ENST00000538557.1	PGD	Promoter	-233	0	cg18017109
																	1	10458942	10458942	+	ENST00000465632.1	PGD	Promoter	-613	0	cg18017109
																	1	10458942	10458942	+	ENST00000460189.1	PGD	Promoter	-747	0	cg18017109
																	1	10489540	10489540	-	ENST00000607572.1	RP4-736L20.3	Promoter	1195	0	cg10474919
																	1	10490985	10490985	-	ENST00000607572.1	RP4-736L20.3	Promoter	-250	0	cg19915020
																	1	10509964	10509964	+	ENST00000602296.1	APITD1	Intron 3	19805	0	cg14408250
																	1	10489540	10489540	+	ENST00000602296.1	APITD1	Promoter	-619	0	cg10474919
																	1	10490985	10490985	+	ENST00000602296.1	APITD1	Promoter	826	0	cg19915020
																	1	10490985	10490985	+	ENST00000602296.1	APITD1	Intron 1	826	0	cg19915020
																	1	10509964	10509964	+	ENST00000602787.1	APITD1	Intron 4	19805	0	cg14408250
																	1	10489540	10489540	+	ENST00000602787.1	APITD1	Promoter	-619	0	cg10474919
																	1	10490985	10490985	+	ENST00000602787.1	APITD1	Promoter	826	0	cg19915020
																	1	10490985	10490985	+	ENST00000602787.1	APITD1	Intron 1	826	0	cg19915020
																	1	10509964	10509964	+	ENST00000400900.2	APITD1-CORT	Intron 4	19805	0	cg14408250
																	1	10489540	10489540	+	ENST00000400900.2	APITD1-CORT	Promoter	-619	0	cg10474919
																	1	10490985	10490985	+	ENST00000400900.2	APITD1-CORT	Promoter	826	0	cg19915020
																	1	10490985	10490985	+	ENST00000400900.2	APITD1-CORT	Intron 1	826	0	cg19915020
																	1	10509964	10509964	+	ENST00000470413.2	APITD1-CORT	Intron 3	19523	0	cg14408250
																	1	10489540	10489540	+	ENST00000470413.2	APITD1-CORT	Promoter	-901	0	cg10474919
																	1	10490985	10490985	+	ENST00000470413.2	APITD1-CORT	Promoter	544	0	cg19915020
																	1	10490985	10490985	+	ENST00000470413.2	APITD1-CORT	Intron 1	544	0	cg19915020
																	1	10489540	10489540	+	ENST00000309048.3	APITD1	Promoter	-960	0	cg10474919
																	1	10490985	10490985	+	ENST00000309048.3	APITD1	Promoter	485	0	cg19915020
																	1	10490985	10490985	+	ENST00000309048.3	APITD1	Intron 1	485	0	cg19915020
																	1	10489540	10489540	+	ENST00000602486.1	APITD1	Promoter	-1029	0	cg10474919
																	1	10490985	10490985	+	ENST00000602486.1	APITD1	Promoter	416	0	cg19915020
																	1	10489540	10489540	+	ENST00000477755.1	APITD1	Promoter	-1300	0	cg10474919
																	1	10490985	10490985	+	ENST00000477755.1	APITD1	Promoter	145	0	cg19915020
																	1	10490985	10490985	+	ENST00000477755.1	APITD1	5' UTR	145	0	cg19915020
																	1	10489540	10489540	+	ENST00000462462.1	APITD1	Promoter	-1640	0	cg10474919
																	1	10490985	10490985	+	ENST00000462462.1	APITD1	Promoter	-195	0	cg19915020
																	1	10509964	10509964	+	ENST00000465026.1	APITD1-CORT	Non-coding	18649	0	cg14408250
																	1	10489540	10489540	+	ENST00000465026.1	APITD1-CORT	Promoter	-1775	0	cg10474919
																	1	10490985	10490985	+	ENST00000465026.1	APITD1-CORT	Promoter	-330	0	cg19915020
																	1	10509964	10509964	+	ENST00000602446.1	APITD1-CORT	3' UTR	15240	0	cg14408250
																	1	10490985	10490985	+	ENST00000602446.1	APITD1-CORT	Promoter	-3739	0	cg19915020
																	1	10509964	10509964	+	ENST00000377049.3	CORT	Promoter	188	0	cg14408250
																	1	10509964	10509964	+	ENST00000377049.3	CORT	5' UTR	188	0	cg14408250
																	1	10509964	10509964	+	ENST00000320498.4	CORT	Promoter	-7	0	cg14408250
																	1	10519369	10519369	-	ENST00000377038.3	DFFA	3' UTR	13215	0	cg25859553
																	1	10519369	10519369	+	ENST00000424487.1	RP5-1113E3.3	Promoter	757	0	cg25859553
																	1	10732063	10732063	-	ENST00000377022.3	CASZ1	Intron 4	124643	0	cg18271964
																	1	10834922	10834922	-	ENST00000377022.3	CASZ1	5' UTR	21784	0	cg17177074
																	1	10825570	10825570	-	ENST00000377022.3	CASZ1	5' UTR	31136	0	cg01550887
																	1	10699975	10699975	-	ENST00000377022.3	CASZ1	CDS 21	156731	0	cg23231666
																	1	10699975	10699975	-	ENST00000478524.1	CASZ1	Promoter	-1154	0	cg23231666
																	1	10699975	10699975	+	ENST00000606802.1	RP4-734G22.3	Promoter	677	0	cg23231666
																	1	10732063	10732063	-	ENST00000344008.5	CASZ1	Intron 4	124645	0	cg18271964
																	1	10834922	10834922	-	ENST00000344008.5	CASZ1	5' UTR	21786	0	cg17177074
																	1	10825570	10825570	-	ENST00000344008.5	CASZ1	5' UTR	31138	0	cg01550887
																	1	10732063	10732063	-	ENST00000496432.2	CASZ1	Non-coding	22474	0	cg18271964
																	1	10732063	10732063	-	ENST00000478728.2	CASZ1	Non-coding	21907	0	cg18271964
																	1	11249057	11249057	-	ENST00000361445.4	MTOR	Intron 28	73508	0	cg03956606
																	1	11322805	11322805	-	ENST00000361445.4	MTOR	Promoter	-240	0	cg20240601
																	1	11249057	11249057	+	ENST00000376819.3	ANGPTL7	Promoter	-341	0	cg03956606
																	1	11249057	11249057	+	ENST00000476934.1	ANGPTL7	Promoter	-4627	0	cg03956606
																	1	11560374	11560374	+	ENST00000294484.6	PTCHD2	5' UTR	21079	0	cg14966878
																	1	11561908	11561908	+	ENST00000294484.6	PTCHD2	CDS 2	22613	0	cg13863764
																	1	11560374	11560374	+	ENST00000389575.3	PTCHD2	5' UTR	21079	0	cg14966878
																	1	11561908	11561908	+	ENST00000389575.3	PTCHD2	CDS 2	22613	0	cg13863764
																	1	11732205	11732205	+	ENST00000376753.4	FBXO6	Intron 4	8024	0	cg15715049
																	1	11732205	11732205	+	ENST00000449067.1	FBXO6	Intron 2	3452	0	cg15715049
																	1	11851316	11851316	-	ENST00000376592.1	MTHFR	CDS 10	11987	0	cg23088157
																	1	11866529	11866529	-	ENST00000376592.1	MTHFR	Promoter	-3226	0	cg11276438
																	1	11851316	11851316	-	ENST00000376583.3	MTHFR	CDS 11	12256	0	cg23088157
																	1	11866529	11866529	-	ENST00000376583.3	MTHFR	Promoter	-2957	0	cg11276438
																	1	11851316	11851316	-	ENST00000376590.3	MTHFR	CDS 11	14800	0	cg23088157
																	1	11866529	11866529	-	ENST00000376590.3	MTHFR	Promoter	-413	0	cg11276438
																	1	11851316	11851316	-	ENST00000376585.1	MTHFR	CDS 12	14155	0	cg23088157
																	1	11866529	11866529	-	ENST00000376585.1	MTHFR	Promoter	-1058	0	cg11276438
																	1	11866529	11866529	-	ENST00000418034.1	MTHFR	Promoter	-535	0	cg11276438
																	1	11866529	11866529	-	ENST00000376486.2	MTHFR	Promoter	449	0	cg11276438
																	1	11866529	11866529	-	ENST00000413656.1	MTHFR	Promoter	-1177	0	cg11276438
																	1	11866529	11866529	-	ENST00000423400.1	MTHFR	Promoter	-1058	0	cg11276438
																	1	11866529	11866529	-	ENST00000431243.1	MTHFR	Promoter	-1058	0	cg11276438
																	1	11900906	11900906	+	ENST00000312413.6	CLCN6	3' UTR	34699	0	cg20209360
																	1	11866529	11866529	+	ENST00000312413.6	CLCN6	Promoter	322	0	cg11276438
																	1	11866529	11866529	+	ENST00000312413.6	CLCN6	Intron 1	322	0	cg11276438
																	1	11900906	11900906	+	ENST00000346436.6	CLCN6	3' UTR	34638	0	cg20209360
																	1	11866529	11866529	+	ENST00000346436.6	CLCN6	Promoter	261	0	cg11276438
																	1	11866529	11866529	+	ENST00000346436.6	CLCN6	Intron 1	261	0	cg11276438
																	1	11866529	11866529	+	ENST00000376497.3	CLCN6	Promoter	259	0	cg11276438
																	1	11866529	11866529	+	ENST00000376497.3	CLCN6	Intron 1	259	0	cg11276438
																	1	11866529	11866529	+	ENST00000376487.3	CLCN6	Promoter	231	0	cg11276438
																	1	11866529	11866529	+	ENST00000376487.3	CLCN6	Intron 1	231	0	cg11276438
																	1	11866529	11866529	+	ENST00000376496.3	CLCN6	Promoter	212	0	cg11276438
																	1	11866529	11866529	+	ENST00000376496.3	CLCN6	Intron 1	212	0	cg11276438
																	1	11866529	11866529	+	ENST00000376490.3	CLCN6	Promoter	209	0	cg11276438
																	1	11866529	11866529	+	ENST00000376491.3	CLCN6	Promoter	209	0	cg11276438
																	1	11866529	11866529	+	ENST00000376492.3	CLCN6	Promoter	209	0	cg11276438
																	1	11900906	11900906	+	ENST00000446542.1	NPPA-AS1	Promoter	-168	0	cg20209360
																	1	11900906	11900906	+	ENST00000400892.2	NPPA-AS1	Promoter	-3012	0	cg20209360
																	1	12003971	12003971	+	ENST00000485046.1	PLOD1	Non-coding	9709	0	cg24474841
																	1	12003971	12003971	+	ENST00000449038.1	PLOD1	Intron 1	9220	0	cg24474841
																	1	12003971	12003971	+	ENST00000358133.5	PLOD1	Non-coding	9180	0	cg24474841
																	1	12003971	12003971	+	ENST00000376369.3	PLOD1	Intron 1	9179	0	cg24474841
																	1	12003971	12003971	+	ENST00000429000.2	PLOD1	Intron 1	9171	0	cg24474841
																	1	12003971	12003971	+	ENST00000196061.4	PLOD1	Intron 1	9161	0	cg24474841
																	1	12054885	12054885	+	ENST00000444836.1	MFN2	Intron 3	14647	0	ch.1.448124R
																	1	12054885	12054885	+	ENST00000235329.5	MFN2	Intron 4	14516	0	ch.1.448124R
																	1	12193186	12193186	+	ENST00000263932.2	TNFRSF8	Intron 12	69752	0	cg04707845
																	1	12164477	12164477	+	ENST00000263932.2	TNFRSF8	CDS 4	41043	0	cg20274267
																	1	12185435	12185435	+	ENST00000263932.2	TNFRSF8	Intron 10	62001	0	cg07707505
																	1	12184541	12184541	+	ENST00000263932.2	TNFRSF8	Intron 10	61107	0	cg14712983
																	1	12193186	12193186	+	ENST00000417814.2	TNFRSF8	Intron 11	69659	0	cg04707845
																	1	12164477	12164477	+	ENST00000417814.2	TNFRSF8	5' UTR	40950	0	cg20274267
																	1	12185435	12185435	+	ENST00000417814.2	TNFRSF8	Intron 9	61908	0	cg07707505
																	1	12184541	12184541	+	ENST00000417814.2	TNFRSF8	Intron 9	61014	0	cg14712983
																	1	12193186	12193186	+	ENST00000514649.1	TNFRSF8	3' UTR	69659	0	cg04707845
																	1	12164477	12164477	+	ENST00000514649.1	TNFRSF8	3' UTR	40950	0	cg20274267
																	1	12185435	12185435	+	ENST00000514649.1	TNFRSF8	3' UTR	61908	0	cg07707505
																	1	12184541	12184541	+	ENST00000514649.1	TNFRSF8	3' UTR	61014	0	cg14712983
																	1	12193186	12193186	+	ENST00000413146.2	TNFRSF8	5' UTR	7230	0	cg04707845
																	1	12185435	12185435	+	ENST00000413146.2	TNFRSF8	Promoter	-521	0	cg07707505
																	1	12184541	12184541	+	ENST00000413146.2	TNFRSF8	Promoter	-1415	0	cg14712983
																	1	12193186	12193186	+	ENST00000479933.2	TNFRSF8	Non-coding	7195	0	cg04707845
																	1	12185435	12185435	+	ENST00000479933.2	TNFRSF8	Promoter	-556	0	cg07707505
																	1	12184541	12184541	+	ENST00000479933.2	TNFRSF8	Promoter	-1450	0	cg14712983
																	1	12236388	12236388	+	ENST00000376259.3	TNFRSF1B	Intron 1	9328	0	cg12126781
																	1	12236388	12236388	+	ENST00000492361.1	TNFRSF1B	Non-coding	9328	0	cg12126781
																	1	12236388	12236388	+	ENST00000536782.1	TNFRSF1B	Intron 1	9328	0	cg12126781
																	1	12427158	12427158	+	ENST00000356315.4	VPS13D	Intron 51	137034	0	cg12460920
																	1	12514747	12514747	+	ENST00000356315.4	VPS13D	Intron 64	224623	0	cg04875041
																	1	12399768	12399768	+	ENST00000356315.4	VPS13D	Intron 39	109644	0	cg11174431
																	1	12427158	12427158	+	ENST00000358136.3	VPS13D	Intron 52	137034	0	cg12460920
																	1	12514747	12514747	+	ENST00000358136.3	VPS13D	Intron 65	224623	0	cg04875041
																	1	12399768	12399768	+	ENST00000358136.3	VPS13D	Intron 40	109644	0	cg11174431
																	1	12427158	12427158	+	ENST00000011700.6	VPS13D	Intron 34	89980	0	cg12460920
																	1	12514747	12514747	+	ENST00000011700.6	VPS13D	Intron 47	177569	0	cg04875041
																	1	12399768	12399768	+	ENST00000011700.6	VPS13D	Intron 22	62590	0	cg11174431
																	1	12427158	12427158	+	ENST00000460333.1	VPS13D	Non-coding	67820	0	cg12460920
																	1	12399768	12399768	+	ENST00000460333.1	VPS13D	Non-coding	40430	0	cg11174431
																	1	12427158	12427158	+	ENST00000496628.1	VPS13D	Promoter	-567	0	cg12460920
																	1	12514747	12514747	+	ENST00000496628.1	VPS13D	Non-coding	87022	0	cg04875041
																	1	12514747	12514747	+	ENST00000543766.1	VPS13D	Intron 3	44823	0	cg04875041
																	1	13840411	13840411	-	ENST00000376085.3	LRRC38	Promoter	133	0	cg12937438
																	1	13840411	13840411	-	ENST00000376085.3	LRRC38	5' UTR	133	0	cg12937438
																	1	13840411	13840411	+	ENST00000563570.1	RP4-597A16.2	Promoter	696	0	cg12937438
																	1	13926805	13926805	+	ENST00000294489.6	PDPN	Intron 1	16845	0	cg26908117
																	1	13926805	13926805	+	ENST00000376057.4	PDPN	Intron 1	16548	0	cg26908117
																	1	13926805	13926805	+	ENST00000506205.1	PDPN	3' UTR	16478	0	cg26908117
																	1	13926805	13926805	+	ENST00000510906.1	PDPN	Intron 1	16477	0	cg26908117
																	1	13926805	13926805	+	ENST00000509009.1	PDPN	Intron 1	16217	0	cg26908117
																	1	13926805	13926805	+	ENST00000376061.4	PDPN	5' UTR	16043	0	cg26908117
																	1	13926805	13926805	+	ENST00000513143.1	PDPN	5' UTR	16040	0	cg26908117
																	1	13926805	13926805	+	ENST00000487038.1	PDPN	5' UTR	14849	0	cg26908117
																	1	13926805	13926805	+	ENST00000475043.1	PDPN	5' UTR	14838	0	cg26908117
																	1	13926805	13926805	+	ENST00000488631.1	PDPN	5' UTR	14830	0	cg26908117
																	1	13949753	13949753	-	ENST00000411020.1	RNA5SP41	Promoter	27	0	cg08709405
																	1	13949753	13949753	-	ENST00000577470.1	AL359771.1	Promoter	745	0	cg08709405
																	1	14105812	14105812	+	ENST00000376048.5	PRDM2	Intron 6	79077	0	cg05297322
																	1	14105812	14105812	+	ENST00000235372.7	PRDM2	CDS 8	74462	0	cg05297322
																	1	14105812	14105812	+	ENST00000311066.5	PRDM2	CDS 8	74462	0	cg05297322
																	1	14105812	14105812	+	ENST00000491134.1	PRDM2	3' UTR	48299	0	cg05297322
																	1	14105812	14105812	+	ENST00000413440.1	PRDM2	CDS 3	29914	0	cg05297322
																	1	14105812	14105812	+	ENST00000343137.4	PRDM2	CDS 4	29902	0	cg05297322
																	1	14105812	14105812	+	ENST00000503842.1	PRDM2	Intron 3	29882	0	cg05297322
																	1	14105812	14105812	+	ENST00000505823.1	PRDM2	Intron 2	29881	0	cg05297322
																	1	15114228	15114228	+	ENST00000376030.2	KAZN	Intron 1	189028	0	cg08329719
																	1	15349101	15349101	+	ENST00000376030.2	KAZN	Intron 2	423901	0	cg00915214
																	1	15251881	15251881	+	ENST00000376030.2	KAZN	Intron 1	326681	0	cg00809863
																	1	15068966	15068966	+	ENST00000376030.2	KAZN	Intron 1	143766	0	cg00101629
																	1	15114228	15114228	+	ENST00000491547.1	KAZN	Non-coding	189028	0	cg08329719
																	1	15349101	15349101	+	ENST00000491547.1	KAZN	Non-coding	423901	0	cg00915214
																	1	15251881	15251881	+	ENST00000491547.1	KAZN	Non-coding	326681	0	cg00809863
																	1	15068966	15068966	+	ENST00000491547.1	KAZN	Non-coding	143766	0	cg00101629
																	1	15114228	15114228	+	ENST00000422387.2	KAZN	Intron 1	189015	0	cg08329719
																	1	15349101	15349101	+	ENST00000422387.2	KAZN	Intron 2	423888	0	cg00915214
																	1	15251881	15251881	+	ENST00000422387.2	KAZN	Intron 1	326668	0	cg00809863
																	1	15068966	15068966	+	ENST00000422387.2	KAZN	Intron 1	143753	0	cg00101629
																	1	15114228	15114228	+	ENST00000503743.1	KAZN	Intron 2	189015	0	cg08329719
																	1	15349101	15349101	+	ENST00000503743.1	KAZN	Intron 3	423888	0	cg00915214
																	1	15251881	15251881	+	ENST00000503743.1	KAZN	Intron 2	326668	0	cg00809863
																	1	15068966	15068966	+	ENST00000503743.1	KAZN	Intron 2	143753	0	cg00101629
																	1	15349101	15349101	+	ENST00000361144.5	KAZN	Intron 2	98475	0	cg00915214
																	1	15251881	15251881	+	ENST00000361144.5	KAZN	Promoter	1255	0	cg00809863
																	1	15251881	15251881	+	ENST00000361144.5	KAZN	Intron 1	1255	0	cg00809863
																	1	15349101	15349101	+	ENST00000376028.4	KAZN	Intron 2	92805	0	cg00915214
																	1	15251881	15251881	+	ENST00000376028.4	KAZN	Promoter	-4415	0	cg00809863
																	1	15349101	15349101	+	ENST00000400798.2	KAZN	Intron 2	92805	0	cg00915214
																	1	15251881	15251881	+	ENST00000400798.2	KAZN	Promoter	-4415	0	cg00809863
																	1	15349101	15349101	+	ENST00000400797.3	KAZN	Intron 2	76686	0	cg00915214
																	1	15468459	15468459	-	ENST00000404665.2	TMEM51-AS1	Non-coding	10440	0	cg17573415
																	1	15468459	15468459	-	ENST00000310916.3	TMEM51-AS1	Non-coding	10502	0	cg17573415
																	1	15508314	15508314	+	ENST00000428417.1	TMEM51	5' UTR	29286	0	cg25964299
																	1	15508314	15508314	+	ENST00000376014.3	TMEM51	5' UTR	29252	0	cg25964299
																	1	15508314	15508314	+	ENST00000451326.2	TMEM51	5' UTR	29241	0	cg25964299
																	1	15508314	15508314	+	ENST00000400796.3	TMEM51	5' UTR	28085	0	cg25964299
																	1	15508314	15508314	+	ENST00000434578.2	TMEM51	5' UTR	28050	0	cg25964299
																	1	15508314	15508314	+	ENST00000376008.2	TMEM51	5' UTR	28029	0	cg25964299
																	1	15738831	15738831	-	ENST00000427824.1	RP3-467K16.4	Promoter	-2901	0	cg23945334
																	1	15738831	15738831	+	ENST00000375980.4	EFHD2	Promoter	2440	0	cg23945334
																	1	15738831	15738831	+	ENST00000375980.4	EFHD2	Intron 1	2440	0	cg23945334
																	1	15738831	15738831	+	ENST00000445566.1	EFHD2	Promoter	2070	0	cg23945334
																	1	15738831	15738831	+	ENST00000445566.1	EFHD2	Intron 1	2070	0	cg23945334
																	1	15799324	15799324	+	ENST00000494280.1	CELA2B	Non-coding	6920	0	cg03129360
																	1	15799324	15799324	+	ENST00000375910.3	CELA2B	Promoter	-3272	0	cg03129360
																	1	15799324	15799324	+	ENST00000422901.1	CELA2B	Promoter	-3636	0	cg03129360
																	1	15850916	15850916	-	ENST00000546424.1	CASP9	Promoter	25	0	cg21858823
																	1	15850916	15850916	-	ENST00000546424.1	CASP9	5' UTR	25	0	cg21858823
																	1	15850916	15850916	-	ENST00000333868.5	CASP9	Promoter	-125	0	cg21858823
																	1	15850916	15850916	-	ENST00000348549.5	CASP9	Promoter	-73	0	cg21858823
																	1	15850916	15850916	-	ENST00000400777.3	CASP9	Promoter	-228	0	cg21858823
																	1	15850916	15850916	-	ENST00000375890.4	CASP9	Promoter	306	0	cg21858823
																	1	15850916	15850916	-	ENST00000375890.4	CASP9	5' UTR	306	0	cg21858823
																	1	15850916	15850916	-	ENST00000474305.2	CASP9	Promoter	-220	0	cg21858823
																	1	15850916	15850916	-	ENST00000447522.1	CASP9	Promoter	469	0	cg21858823
																	1	15850916	15850916	-	ENST00000447522.1	CASP9	5' UTR	469	0	cg21858823
																	1	15850916	15850916	-	ENST00000440484.1	CASP9	Promoter	-203	0	cg21858823
																	1	15850916	15850916	-	ENST00000546969.1	CASP9	Promoter	-205	0	cg21858823
																	1	15850916	15850916	-	ENST00000469637.1	CASP9	Promoter	2114	0	cg21858823
																	1	15850916	15850916	+	ENST00000375838.1	DNAJC16	Promoter	-2392	0	cg21858823
																	1	15850916	15850916	+	ENST00000375847.3	DNAJC16	Promoter	-2392	0	cg21858823
																	1	15850916	15850916	+	ENST00000375849.1	DNAJC16	Promoter	-2392	0	cg21858823
																	1	15850916	15850916	+	ENST00000475133.1	DNAJC16	Promoter	-2392	0	cg21858823
																	1	15930123	15930123	-	ENST00000428945.1	RP4-680D5.2	Promoter	-1	0	cg15036616
																	1	15930123	15930123	+	ENST00000420030.2	CHCHD2P6	Promoter	-954	0	cg15036616
																	1	15930123	15930123	+	ENST00000454346.1	CHCHD2P6	Promoter	-969	0	cg15036616
																	1	16031528	16031528	+	ENST00000375799.3	PLEKHM2	Intron 1	20701	0	cg22258711
																	1	16056218	16056218	+	ENST00000375799.3	PLEKHM2	Intron 13	45391	0	cg01786109
																	1	16031528	16031528	+	ENST00000375793.2	PLEKHM2	Intron 1	20643	0	cg22258711
																	1	16056218	16056218	+	ENST00000375793.2	PLEKHM2	Intron 12	45333	0	cg01786109
																	1	16031528	16031528	+	ENST00000462455.1	PLEKHM2	Non-coding	20492	0	cg22258711
																	1	16056218	16056218	-	ENST00000453804.1	RP11-288I21.1	Non-coding	7174	0	cg01786109
																	1	16056218	16056218	+	ENST00000477849.1	PLEKHM2	Promoter	-122	0	cg01786109
																	1	16155504	16155504	+	ENST00000395968.2	RP11-169K16.8	Promoter	780	0	cg15740693
																	1	16155504	16155504	+	ENST00000321418.6	RP11-169K16.8	Promoter	777	0	cg15740693
																	1	16202851	16202851	+	ENST00000375759.3	SPEN	CDS 3	28492	0	cg15135704
																	1	16202851	16202851	+	ENST00000438066.1	SPEN	Promoter	2854	0	cg15135704
																	1	16202851	16202851	+	ENST00000438066.1	SPEN	CDS 2	2854	0	cg15135704
																	1	16202851	16202851	+	ENST00000471538.1	SPEN	Promoter	2854	0	cg15135704
																	1	16202851	16202851	+	ENST00000442985.1	SPEN	Promoter	-220	0	cg15135704
																	1	16482430	16482430	-	ENST00000358432.5	EPHA2	Promoter	153	0	cg08137080
																	1	16482430	16482430	-	ENST00000358432.5	EPHA2	5' UTR	153	0	cg08137080
																	1	16482430	16482430	-	ENST00000461614.1	EPHA2	Promoter	118	0	cg08137080
																	1	16482430	16482430	+	ENST00000424774.1	RP11-276H7.2	Promoter	724	0	cg08137080
																	1	16482430	16482430	+	ENST00000426353.1	RP11-276H7.3	Promoter	-3331	0	cg08137080
																	1	16532990	16532990	-	ENST00000478117.1	ARHGEF19	Promoter	517	0	cg03133876
																	1	16532990	16532990	-	ENST00000270747.3	ARHGEF19	Intron 6	6115	0	cg03133876
																	1	16543684	16543684	-	ENST00000270747.3	ARHGEF19	Promoter	-4579	0	cg14577366
																	1	16532990	16532990	-	ENST00000449495.1	ARHGEF19	Promoter	49	0	cg03133876
																	1	16532990	16532990	-	ENST00000449495.1	ARHGEF19	5' UTR	49	0	cg03133876
																	1	16532990	16532990	-	ENST00000478210.1	ARHGEF19	Promoter	32	0	cg03133876
																	1	16532990	16532990	-	ENST00000471928.1	ARHGEF19	Promoter	488	0	cg03133876
																	1	16532990	16532990	-	ENST00000441785.1	ARHGEF19	Promoter	32	0	cg03133876
																	1	16532990	16532990	-	ENST00000441785.1	ARHGEF19	5' UTR	32	0	cg03133876
																	1	16543684	16543684	-	ENST00000442385.1	ANO7P1	Promoter	-28	0	cg14577366
																	1	16543684	16543684	-	ENST00000475369.1	ANO7P1	Promoter	140	0	cg14577366
																	1	16543684	16543684	-	ENST00000602586.1	ANO7P1	Non-coding	10839	0	cg14577366
																	1	16847214	16847214	+	ENST00000452795.2	RP4-798A10.4	Promoter	25	0	cg06849778
																	1	16861162	16861162	-	ENST00000415386.2	U1	Promoter	983	0	cg19626158
																	1	16861162	16861162	-	ENST00000516290.1	U1	Promoter	-442	0	cg19626158
																	1	16861162	16861162	+	ENST00000601199.1	AL355149.2	Promoter	-4399	0	cg19626158
																	1	16930805	16930805	-	ENST00000430580.2	NBPF1	5' UTR	9178	0	cg12434908
																	1	16930805	16930805	-	ENST00000392963.5	NBPF1	Promoter	625	0	cg12434908
																	1	16930805	16930805	-	ENST00000392963.5	NBPF1	5' UTR	625	0	cg12434908
																	1	16930805	16930805	-	ENST00000420513.1	NBPF1	Non-coding	4341	0	cg12434908
																	1	16930805	16930805	-	ENST00000599069.1	NBPF1	Non-coding	9253	0	cg12434908
																	1	16930805	16930805	-	ENST00000599908.1	NBPF1	Promoter	-1260	0	cg12434908
																	1	17087279	17087279	+	ENST00000466256.2	CROCC	Non-coding	20511	0	cg09152479
																	1	17249100	17249100	+	ENST00000466256.2	CROCC	Non-coding	182332	0	cg26803385
																	1	17262400	17262400	+	ENST00000466256.2	CROCC	Non-coding	195632	0	cg26213741
																	1	17240955	17240955	+	ENST00000466256.2	CROCC	Non-coding	174187	0	cg18165259
																	1	17235063	17235063	+	ENST00000466256.2	CROCC	Non-coding	168295	0	cg10715820
																	1	17087279	17087279	-	ENST00000389184.2	MST1L	Promoter	301	0	cg09152479
																	1	17087279	17087279	-	ENST00000455405.2	MST1L	Promoter	-1911	0	cg09152479
																	1	17087279	17087279	-	ENST00000442552.3	MST1L	Non-coding	3697	0	cg09152479
																	1	17087279	17087279	-	ENST00000544155.1	MST1L	Promoter	-1960	0	cg09152479
																	1	17235063	17235063	-	ENST00000606899.1	RP11-108M9.6	Promoter	-3791	0	cg10715820
																	1	17249100	17249100	+	ENST00000375541.5	CROCC	Promoter	655	0	cg26803385
																	1	17249100	17249100	+	ENST00000375541.5	CROCC	Intron 1	655	0	cg26803385
																	1	17262400	17262400	+	ENST00000375541.5	CROCC	Intron 8	13955	0	cg26213741
																	1	17249100	17249100	+	ENST00000445545.2	CROCC	Promoter	-150	0	cg26803385
																	1	17262400	17262400	+	ENST00000445545.2	CROCC	Intron 5	13150	0	cg26213741
																	1	17249100	17249100	+	ENST00000467938.1	CROCC	Promoter	-162	0	cg26803385
																	1	17262400	17262400	+	ENST00000467938.1	CROCC	Non-coding	13138	0	cg26213741
																	1	17262400	17262400	+	ENST00000492631.1	CROCC	Non-coding	5770	0	cg26213741
																	1	17262400	17262400	+	ENST00000467715.1	CROCC	Promoter	-886	0	cg26213741
																	1	17262400	17262400	+	ENST00000494191.2	CROCC	Promoter	-3004	0	cg26213741
																	1	17325354	17325354	+	ENST00000446261.1	RP1-37C10.3	Non-coding	19933	0	cg25667865
																	1	17339324	17339324	-	ENST00000326735.8	ATP13A2	Promoter	-1056	0	cg03476938
																	1	17325354	17325354	-	ENST00000326735.8	ATP13A2	Intron 11	12914	0	cg25667865
																	1	17339324	17339324	-	ENST00000341676.5	ATP13A2	Promoter	-913	0	cg03476938
																	1	17325354	17325354	-	ENST00000341676.5	ATP13A2	Intron 11	13057	0	cg25667865
																	1	17339324	17339324	-	ENST00000452699.1	ATP13A2	Promoter	-900	0	cg03476938
																	1	17325354	17325354	-	ENST00000452699.1	ATP13A2	Intron 11	13070	0	cg25667865
																	1	17325354	17325354	-	ENST00000503552.1	ATP13A2	Promoter	-2575	0	cg25667865
																	1	17325354	17325354	-	ENST00000463860.1	ATP13A2	Promoter	1989	0	cg25667865
																	1	17325354	17325354	-	ENST00000502860.1	ATP13A2	Promoter	1433	0	cg25667865
																	1	17325354	17325354	-	ENST00000509392.1	ATP13A2	Promoter	-2164	0	cg25667865
																	1	17325354	17325354	-	ENST00000506174.1	ATP13A2	Promoter	1454	0	cg25667865
																	1	17325354	17325354	-	ENST00000506174.1	ATP13A2	Intron 2	1454	0	cg25667865
																	1	17380721	17380721	-	ENST00000375499.3	SDHB	Promoter	-55	0	cg04171034
																	1	17380721	17380721	-	ENST00000485515.1	SDHB	Promoter	-218	0	cg04171034
																	1	17380721	17380721	-	ENST00000463045.1	SDHB	Promoter	-1737	0	cg04171034
																	1	17380721	17380721	-	ENST00000466613.1	SDHB	Promoter	-194	0	cg04171034
																	1	17516124	17516124	+	ENST00000412427.1	RP11-380J14.1	Promoter	-154	0	cg25428262
																	1	17564816	17564816	+	ENST00000375471.4	PADI1	Intron 12	33195	0	cg16662255
																	1	17564816	17564816	+	ENST00000537499.1	PADI1	Intron 2	5040	0	cg16662255
																	1	17564816	17564816	+	ENST00000413717.2	PADI1	Intron 2	5038	0	cg16662255
																	1	17564816	17564816	+	ENST00000536552.1	PADI1	5' UTR	4966	0	cg16662255
																	1	17564816	17564816	+	ENST00000460293.1	PADI1	Promoter	-1311	0	cg16662255
																	1	17584703	17584703	+	ENST00000375460.3	PADI3	Intron 1	9110	0	cg26853320
																	1	17592170	17592170	+	ENST00000375460.3	PADI3	CDS 4	16577	0	cg21930668
																	1	17766225	17766225	-	ENST00000375436.4	RCC2	Promoter	-4	0	cg00992659
																	1	17770076	17770076	-	ENST00000375436.4	RCC2	Promoter	-3855	0	cg00427023
																	1	17765625	17765625	-	ENST00000375436.4	RCC2	Promoter	596	0	cg12447589
																	1	17765625	17765625	-	ENST00000375436.4	RCC2	5' UTR	596	0	cg12447589
																	1	17766225	17766225	-	ENST00000375433.3	RCC2	Promoter	-1167	0	cg00992659
																	1	17765625	17765625	-	ENST00000375433.3	RCC2	Promoter	-567	0	cg12447589
																	1	18020474	18020474	+	ENST00000361221.3	ARHGEF10L	Intron 27	154144	0	cg10741463
																	1	17887065	17887065	+	ENST00000361221.3	ARHGEF10L	5' UTR	20735	0	cg11806633
																	1	17953971	17953971	+	ENST00000361221.3	ARHGEF10L	CDS 15	87641	0	cg16813499
																	1	17906015	17906015	+	ENST00000361221.3	ARHGEF10L	5' UTR	39685	0	cg22204199
																	1	17887065	17887065	+	ENST00000434513.1	ARHGEF10L	5' UTR	20735	0	cg11806633
																	1	17953971	17953971	+	ENST00000434513.1	ARHGEF10L	CDS 15	87641	0	cg16813499
																	1	17906015	17906015	+	ENST00000434513.1	ARHGEF10L	5' UTR	39685	0	cg22204199
																	1	18020474	18020474	+	ENST00000452522.1	ARHGEF10L	Intron 26	154144	0	cg10741463
																	1	17887065	17887065	+	ENST00000452522.1	ARHGEF10L	5' UTR	20735	0	cg11806633
																	1	17953971	17953971	+	ENST00000452522.1	ARHGEF10L	CDS 14	87641	0	cg16813499
																	1	17906015	17906015	+	ENST00000452522.1	ARHGEF10L	5' UTR	39685	0	cg22204199
																	1	18020474	18020474	+	ENST00000375415.1	ARHGEF10L	Intron 25	113426	0	cg10741463
																	1	17953971	17953971	+	ENST00000375415.1	ARHGEF10L	CDS 13	46923	0	cg16813499
																	1	17906015	17906015	+	ENST00000375415.1	ARHGEF10L	Promoter	-1033	0	cg22204199
																	1	17953971	17953971	+	ENST00000375420.3	ARHGEF10L	CDS 11	39060	0	cg16813499
																	1	18020474	18020474	+	ENST00000469726.1	ARHGEF10L	Non-coding	78891	0	cg10741463
																	1	17953971	17953971	+	ENST00000469726.1	ARHGEF10L	Non-coding	12388	0	cg16813499
																	1	18020474	18020474	+	ENST00000375408.3	ARHGEF10L	Intron 18	75663	0	cg10741463
																	1	17953971	17953971	+	ENST00000375408.3	ARHGEF10L	CDS 7	9160	0	cg16813499
																	1	18020474	18020474	+	ENST00000167825.4	ARHGEF10L	Intron 16	75625	0	cg10741463
																	1	17953971	17953971	+	ENST00000167825.4	ARHGEF10L	CDS 5	9122	0	cg16813499
																	1	18020474	18020474	+	ENST00000475356.1	ARHGEF10L	Non-coding	67972	0	cg10741463
																	1	17953971	17953971	+	ENST00000475356.1	ARHGEF10L	Promoter	1469	0	cg16813499
																	1	18020474	18020474	+	ENST00000495593.1	ARHGEF10L	Promoter	-68	0	cg10741463
																	1	18619043	18619043	+	ENST00000251296.1	IGSF21	Intron 3	184803	0	cg07768026
																	1	18620747	18620747	+	ENST00000251296.1	IGSF21	Intron 3	186507	0	cg24539536
																	1	18619043	18619043	+	ENST00000412684.1	IGSF21	Intron 2	13704	0	cg07768026
																	1	18620747	18620747	+	ENST00000412684.1	IGSF21	Intron 2	15408	0	cg24539536
																	1	19043573	19043573	+	ENST00000375375.3	PAX7	Intron 7	86073	0	cg00794881
																	1	19030288	19030288	+	ENST00000375375.3	PAX7	Intron 7	72788	0	cg20932535
																	1	19043573	19043573	+	ENST00000420770.2	PAX7	Intron 7	85558	0	cg00794881
																	1	19030288	19030288	+	ENST00000420770.2	PAX7	Intron 7	72273	0	cg20932535
																	1	19043573	19043573	+	ENST00000400661.3	PAX7	Intron 7	85555	0	cg00794881
																	1	19030288	19030288	+	ENST00000400661.3	PAX7	Intron 7	72270	0	cg20932535
																	1	19229128	19229128	-	ENST00000494072.3	RP13-279N23.2	3' UTR	18488	0	cg17851730
																	1	19229128	19229128	-	ENST00000290597.5	ALDH4A1	Promoter	-80	0	cg17851730
																	1	19229128	19229128	-	ENST00000375341.3	ALDH4A1	Promoter	148	0	cg17851730
																	1	19229128	19229128	-	ENST00000375341.3	ALDH4A1	5' UTR	148	0	cg17851730
																	1	19229128	19229128	-	ENST00000538839.1	ALDH4A1	Promoter	-105	0	cg17851730
																	1	19229128	19229128	-	ENST00000432718.1	ALDH4A1	Promoter	91	0	cg17851730
																	1	19229128	19229128	-	ENST00000432718.1	ALDH4A1	5' UTR	91	0	cg17851730
																	1	19537347	19537347	-	ENST00000375217.2	UBR4	Promoter	-600	0	cg05787043
																	1	19496406	19496406	-	ENST00000375217.2	UBR4	Intron 26	40341	0	cg08530036
																	1	19409764	19409764	-	ENST00000375217.2	UBR4	Intron 102	126983	0	cg27277419
																	1	19537347	19537347	-	ENST00000375226.2	UBR4	Promoter	-600	0	cg05787043
																	1	19496406	19496406	-	ENST00000375226.2	UBR4	Intron 26	40341	0	cg08530036
																	1	19409764	19409764	-	ENST00000375226.2	UBR4	Intron 102	126983	0	cg27277419
																	1	19537347	19537347	-	ENST00000375254.3	UBR4	Promoter	-576	0	cg05787043
																	1	19496406	19496406	-	ENST00000375254.3	UBR4	Intron 26	40365	0	cg08530036
																	1	19409764	19409764	-	ENST00000375254.3	UBR4	Intron 102	127007	0	cg27277419
																	1	19537347	19537347	-	ENST00000375267.2	UBR4	Promoter	-600	0	cg05787043
																	1	19496406	19496406	-	ENST00000375267.2	UBR4	Intron 26	40341	0	cg08530036
																	1	19409764	19409764	-	ENST00000375267.2	UBR4	Intron 102	126983	0	cg27277419
																	1	19409764	19409764	-	ENST00000375225.3	UBR4	Promoter	-1029	0	cg27277419
																	1	19409764	19409764	-	ENST00000375224.1	UBR4	Intron 17	21647	0	cg27277419
																	1	19409764	19409764	-	ENST00000429347.2	UBR4	Intron 12	16386	0	cg27277419
																	1	19409764	19409764	-	ENST00000459947.1	UBR4	Promoter	-1963	0	cg27277419
																	1	19409764	19409764	-	ENST00000543981.1	UBR4	Intron 14	18358	0	cg27277419
																	1	19409764	19409764	-	ENST00000582644.1	AL137127.1	Promoter	382	0	cg27277419
																	1	19496406	19496406	-	ENST00000417040.1	UBR4	Promoter	-1856	0	cg08530036
																	1	19496406	19496406	-	ENST00000419533.1	UBR4	Non-coding	7834	0	cg08530036
																	1	19537347	19537347	+	ENST00000437898.1	RP1-43E13.2	Promoter	352	0	cg05787043
																	1	19577814	19577814	-	ENST00000477853.1	EMC1	Promoter	233	0	cg18931421
																	1	19577814	19577814	-	ENST00000477853.1	EMC1	Intron 1	233	0	cg18931421
																	1	19574023	19574023	-	ENST00000477853.1	EMC1	Intron 1	4024	0	cg23926367
																	1	19577814	19577814	-	ENST00000375199.3	EMC1	Promoter	190	0	cg18931421
																	1	19577814	19577814	-	ENST00000375199.3	EMC1	Intron 1	190	0	cg18931421
																	1	19574023	19574023	-	ENST00000375199.3	EMC1	Intron 1	3981	0	cg23926367
																	1	19577814	19577814	-	ENST00000375208.3	EMC1	Promoter	203	0	cg18931421
																	1	19577814	19577814	-	ENST00000375208.3	EMC1	Intron 1	203	0	cg18931421
																	1	19574023	19574023	-	ENST00000375208.3	EMC1	Intron 1	3994	0	cg23926367
																	1	19577814	19577814	-	ENST00000475079.1	EMC1	Promoter	206	0	cg18931421
																	1	19577814	19577814	-	ENST00000475079.1	EMC1	Intron 1	206	0	cg18931421
																	1	19574023	19574023	-	ENST00000475079.1	EMC1	Intron 1	3997	0	cg23926367
																	1	19577814	19577814	-	ENST00000488681.1	EMC1	Promoter	208	0	cg18931421
																	1	19574023	19574023	-	ENST00000488681.1	EMC1	Non-coding	3999	0	cg23926367
																	1	19577814	19577814	-	ENST00000356068.2	EMC1	Promoter	208	0	cg18931421
																	1	19577814	19577814	-	ENST00000356068.2	EMC1	Intron 1	208	0	cg18931421
																	1	19574023	19574023	-	ENST00000356068.2	EMC1	Intron 1	3999	0	cg23926367
																	1	19577814	19577814	+	ENST00000330263.4	MRTO4	Promoter	-219	0	cg18931421
																	1	19574023	19574023	+	ENST00000330263.4	MRTO4	Promoter	-4010	0	cg23926367
																	1	19577814	19577814	+	ENST00000493700.1	MRTO4	Promoter	-515	0	cg18931421
																	1	19574023	19574023	+	ENST00000493700.1	MRTO4	Promoter	-4306	0	cg23926367
																	1	19638435	19638435	-	ENST00000235835.3	AKR7A2	Promoter	206	0	cg27311654
																	1	19638435	19638435	-	ENST00000235835.3	AKR7A2	5' UTR	206	0	cg27311654
																	1	19638435	19638435	-	ENST00000330072.5	AKR7A2	Promoter	154	0	cg27311654
																	1	19638435	19638435	-	ENST00000330072.5	AKR7A2	5' UTR	154	0	cg27311654
																	1	19638435	19638435	-	ENST00000489286.1	AKR7A2	Promoter	-33	0	cg27311654
																	1	19638435	19638435	-	ENST00000481966.1	AKR7A2	Promoter	-3435	0	cg27311654
																	1	19638435	19638435	-	ENST00000492217.1	AKR7A2	Promoter	163	0	cg27311654
																	1	19638435	19638435	+	ENST00000375155.3	PQLC2	Promoter	-385	0	cg27311654
																	1	19638435	19638435	+	ENST00000375153.3	PQLC2	Promoter	-387	0	cg27311654
																	1	19638435	19638435	+	ENST00000469076.1	PQLC2	Promoter	-389	0	cg27311654
																	1	19638435	19638435	+	ENST00000400548.2	PQLC2	Promoter	-400	0	cg27311654
																	1	19638435	19638435	+	ENST00000497827.1	PQLC2	Promoter	-788	0	cg27311654
																	1	19812210	19812210	-	ENST00000401084.2	CAPZB	Promoter	-143	0	cg25325159
																	1	19762766	19762766	-	ENST00000401084.2	CAPZB	Intron 1	49301	0	cg24462980
																	1	19812210	19812210	-	ENST00000264203.3	CAPZB	Promoter	-202	0	cg25325159
																	1	19762766	19762766	-	ENST00000264203.3	CAPZB	Intron 2	49242	0	cg24462980
																	1	19812210	19812210	-	ENST00000375142.1	CAPZB	Promoter	-230	0	cg25325159
																	1	19762766	19762766	-	ENST00000375142.1	CAPZB	Intron 1	49214	0	cg24462980
																	1	19812210	19812210	-	ENST00000433834.1	CAPZB	Promoter	-1051	0	cg25325159
																	1	19762766	19762766	-	ENST00000433834.1	CAPZB	Intron 1	48393	0	cg24462980
																	1	19812210	19812210	-	ENST00000264202.6	CAPZB	Promoter	-228	0	cg25325159
																	1	19762766	19762766	-	ENST00000264202.6	CAPZB	Intron 1	49216	0	cg24462980
																	1	19812210	19812210	-	ENST00000413711.1	CAPZB	Promoter	-1630	0	cg25325159
																	1	19762766	19762766	-	ENST00000413711.1	CAPZB	5' UTR	47814	0	cg24462980
																	1	19812210	19812210	-	ENST00000459967.2	CAPZB	Promoter	-176	0	cg25325159
																	1	19762766	19762766	-	ENST00000459967.2	CAPZB	Non-coding	49268	0	cg24462980
																	1	19812210	19812210	-	ENST00000482808.1	CAPZB	Promoter	-227	0	cg25325159
																	1	19762766	19762766	-	ENST00000482808.1	CAPZB	Non-coding	49217	0	cg24462980
																	1	19992504	19992504	+	ENST00000289753.1	HTR6	Promoter	724	0	cg18023598
																	1	19992504	19992504	+	ENST00000289753.1	HTR6	CDS 1	724	0	cg18023598
																	1	20126228	20126228	-	ENST00000294543.6	TMCO4	Promoter	183	0	cg01077102
																	1	20126228	20126228	-	ENST00000294543.6	TMCO4	5' UTR	183	0	cg01077102
																	1	20026524	20026524	-	ENST00000294543.6	TMCO4	Intron 14	99887	0	cg08774790
																	1	20126228	20126228	-	ENST00000375127.1	TMCO4	Promoter	-390	0	cg01077102
																	1	20026524	20026524	-	ENST00000375127.1	TMCO4	Intron 13	99314	0	cg08774790
																	1	20026524	20026524	-	ENST00000489814.1	TMCO4	Non-coding	38389	0	cg08774790
																	1	20126228	20126228	-	ENST00000375122.2	TMCO4	Promoter	183	0	cg01077102
																	1	20126228	20126228	-	ENST00000375122.2	TMCO4	5' UTR	183	0	cg01077102
																	1	20026524	20026524	-	ENST00000375122.2	TMCO4	Intron 13	99887	0	cg08774790
																	1	20026524	20026524	-	ENST00000494342.1	TMCO4	Promoter	1180	0	cg08774790
																	1	20126228	20126228	-	ENST00000496528.1	TMCO4	Promoter	211	0	cg01077102
																	1	20126228	20126228	-	ENST00000488449.1	TMCO4	Promoter	206	0	cg01077102
																	1	20250207	20250207	-	ENST00000375116.3	PLA2G2E	Promoter	-96	0	cg09886037
																	1	20508651	20508651	-	ENST00000429261.2	PLA2G2C	Promoter	-4733	0	cg16691196
																	1	20508651	20508651	+	ENST00000375099.3	UBXN10	Promoter	-3927	0	cg16691196
																	1	20644147	20644147	+	ENST00000289815.8	VWA5B1	CDS 5	26735	0	cg24339370
																	1	20644147	20644147	+	ENST00000289825.4	VWA5B1	5' UTR	26735	0	cg24339370
																	1	20644147	20644147	+	ENST00000375079.2	VWA5B1	CDS 5	26735	0	cg24339370
																	1	20644147	20644147	+	ENST00000375083.4	VWA5B1	CDS 5	26735	0	cg24339370
																	1	20644147	20644147	+	ENST00000485375.2	VWA5B1	3' UTR	26735	0	cg24339370
																	1	20644147	20644147	+	ENST00000473325.1	VWA5B1	CDS 5	26717	0	cg24339370
																	1	20644147	20644147	-	ENST00000444923.1	RP4-745E8.2	Non-coding	5534	0	cg24339370
																	1	20755458	20755458	-	ENST00000426428.1	RP4-749H3.1	Promoter	-182	0	cg10545451
																	1	20755458	20755458	-	ENST00000418743.1	RP4-749H3.1	Promoter	-225	0	cg10545451
																	1	20755458	20755458	-	ENST00000423486.1	RP4-749H3.1	Promoter	2270	0	cg10545451
																	1	20811408	20811408	-	ENST00000375078.3	CAMK2N1	Promoter	1306	0	cg22214335
																	1	20811408	20811408	-	ENST00000375078.3	CAMK2N1	Intron 1	1306	0	cg22214335
																	1	20811408	20811408	-	ENST00000489020.1	CAMK2N1	Promoter	-269	0	cg22214335
																	1	20878380	20878380	+	ENST00000332947.4	FAM43B	Promoter	-552	0	cg04241844
																	1	20960010	20960010	+	ENST00000321556.4	PINK1	Promoter	62	0	cg00002028
																	1	20960010	20960010	+	ENST00000321556.4	PINK1	5' UTR	62	0	cg00002028
																	1	20960010	20960010	+	ENST00000492302.1	PINK1	Promoter	-4612	0	cg00002028
																	1	20984090	20984090	-	ENST00000375048.3	DDOST	Intron 2	3911	0	cg10345000
																	1	20984090	20984090	-	ENST00000602624.2	DDOST	Intron 2	3795	0	cg10345000
																	1	20984090	20984090	-	ENST00000415136.2	DDOST	Intron 1	3809	0	cg10345000
																	1	20984090	20984090	-	ENST00000475210.1	DDOST	Promoter	-4512	0	cg10345000
																	1	20984090	20984090	-	ENST00000464364.1	DDOST	Intron 2	3792	0	cg10345000
																	1	21032072	21032072	-	ENST00000375044.1	KIF17	Intron 4	11913	0	cg12459000
																	1	21032072	21032072	-	ENST00000400463.3	KIF17	Intron 4	12202	0	cg12459000
																	1	21032072	21032072	-	ENST00000247986.2	KIF17	Intron 4	12439	0	cg12459000
																	1	21059215	21059215	-	ENST00000375031.1	SH2D5	Promoter	-81	0	cg20794273
																	1	21059189	21059189	-	ENST00000375031.1	SH2D5	Promoter	-55	0	cg05704196
																	1	21059215	21059215	-	ENST00000460804.1	SH2D5	Promoter	116	0	cg20794273
																	1	21059189	21059189	-	ENST00000460804.1	SH2D5	Promoter	142	0	cg05704196
																	1	21059215	21059215	-	ENST00000444387.2	SH2D5	Promoter	-185	0	cg20794273
																	1	21059189	21059189	-	ENST00000444387.2	SH2D5	Promoter	-159	0	cg05704196
																	1	21059215	21059215	-	ENST00000447746.2	SH2D5	Promoter	-443	0	cg20794273
																	1	21059189	21059189	-	ENST00000447746.2	SH2D5	Promoter	-417	0	cg05704196
																	1	21059215	21059215	-	ENST00000518294.1	SH2D5	Promoter	116	0	cg20794273
																	1	21059215	21059215	-	ENST00000518294.1	SH2D5	5' UTR	116	0	cg20794273
																	1	21059189	21059189	-	ENST00000518294.1	SH2D5	Promoter	142	0	cg05704196
																	1	21059189	21059189	-	ENST00000518294.1	SH2D5	5' UTR	142	0	cg05704196
																	1	21059215	21059215	-	ENST00000517430.1	SH2D5	Promoter	-1130	0	cg20794273
																	1	21059189	21059189	-	ENST00000517430.1	SH2D5	Promoter	-1104	0	cg05704196
																	1	21059215	21059215	-	ENST00000519434.1	SH2D5	Promoter	-1546	0	cg20794273
																	1	21059189	21059189	-	ENST00000519434.1	SH2D5	Promoter	-1520	0	cg05704196
																	1	21059215	21059215	+	ENST00000436642.1	RP5-930J4.2	Promoter	-158	0	cg20794273
																	1	21059189	21059189	+	ENST00000436642.1	RP5-930J4.2	Promoter	-184	0	cg05704196
																	1	21112956	21112956	-	ENST00000312239.5	HP1BP3	Promoter	226	0	cg21695487
																	1	21112956	21112956	-	ENST00000312239.5	HP1BP3	5' UTR	226	0	cg21695487
																	1	21112950	21112950	-	ENST00000312239.5	HP1BP3	Promoter	232	0	cg00577361
																	1	21112950	21112950	-	ENST00000312239.5	HP1BP3	5' UTR	232	0	cg00577361
																	1	21112956	21112956	-	ENST00000438032.1	HP1BP3	Promoter	810	0	cg21695487
																	1	21112956	21112956	-	ENST00000438032.1	HP1BP3	5' UTR	810	0	cg21695487
																	1	21112950	21112950	-	ENST00000438032.1	HP1BP3	Promoter	816	0	cg00577361
																	1	21112950	21112950	-	ENST00000438032.1	HP1BP3	5' UTR	816	0	cg00577361
																	1	21112956	21112956	-	ENST00000424732.1	HP1BP3	Promoter	850	0	cg21695487
																	1	21112956	21112956	-	ENST00000424732.1	HP1BP3	5' UTR	850	0	cg21695487
																	1	21112950	21112950	-	ENST00000424732.1	HP1BP3	Promoter	856	0	cg00577361
																	1	21112950	21112950	-	ENST00000424732.1	HP1BP3	5' UTR	856	0	cg00577361
																	1	21112956	21112956	-	ENST00000417710.1	HP1BP3	Promoter	-179	0	cg21695487
																	1	21112950	21112950	-	ENST00000417710.1	HP1BP3	Promoter	-173	0	cg00577361
																	1	21112956	21112956	-	ENST00000375000.1	HP1BP3	Promoter	178	0	cg21695487
																	1	21112956	21112956	-	ENST00000375000.1	HP1BP3	5' UTR	178	0	cg21695487
																	1	21112950	21112950	-	ENST00000375000.1	HP1BP3	Promoter	184	0	cg00577361
																	1	21112950	21112950	-	ENST00000375000.1	HP1BP3	5' UTR	184	0	cg00577361
																	1	21112956	21112956	-	ENST00000437575.1	HP1BP3	Promoter	861	0	cg21695487
																	1	21112956	21112956	-	ENST00000437575.1	HP1BP3	5' UTR	861	0	cg21695487
																	1	21112950	21112950	-	ENST00000437575.1	HP1BP3	Promoter	867	0	cg00577361
																	1	21112950	21112950	-	ENST00000437575.1	HP1BP3	5' UTR	867	0	cg00577361
																	1	21112956	21112956	-	ENST00000419490.1	HP1BP3	Promoter	190	0	cg21695487
																	1	21112956	21112956	-	ENST00000419490.1	HP1BP3	5' UTR	190	0	cg21695487
																	1	21112950	21112950	-	ENST00000419490.1	HP1BP3	Promoter	196	0	cg00577361
																	1	21112950	21112950	-	ENST00000419490.1	HP1BP3	5' UTR	196	0	cg00577361
																	1	21112956	21112956	-	ENST00000414993.1	HP1BP3	Promoter	190	0	cg21695487
																	1	21112956	21112956	-	ENST00000414993.1	HP1BP3	5' UTR	190	0	cg21695487
																	1	21112950	21112950	-	ENST00000414993.1	HP1BP3	Promoter	196	0	cg00577361
																	1	21112950	21112950	-	ENST00000414993.1	HP1BP3	5' UTR	196	0	cg00577361
																	1	21112956	21112956	-	ENST00000443615.1	HP1BP3	Promoter	204	0	cg21695487
																	1	21112950	21112950	-	ENST00000443615.1	HP1BP3	Promoter	210	0	cg00577361
																	1	21417202	21417202	-	ENST00000400422.1	EIF4G3	5' UTR	86139	0	cg00838773
																	1	21417202	21417202	-	ENST00000602326.1	EIF4G3	5' UTR	86142	0	cg00838773
																	1	21417202	21417202	-	ENST00000356916.3	EIF4G3	5' UTR	84029	0	cg00838773
																	1	21417202	21417202	-	ENST00000374927.4	EIF4G3	Promoter	-1500	0	cg00838773
																	1	21417202	21417202	-	ENST00000438975.1	EIF4G3	5' UTR	86176	0	cg00838773
																	1	21417202	21417202	-	ENST00000411888.1	EIF4G3	5' UTR	86149	0	cg00838773
																	1	21417202	21417202	-	ENST00000463775.1	EIF4G3	Non-coding	20902	0	cg00838773
																	1	21676148	21676148	-	ENST00000415912.2	ECE1	Promoter	-4150	0	cg09125532
																	1	21676148	21676148	-	ENST00000463334.2	ECE1	Promoter	-4517	0	cg09125532
																	1	21986286	21986286	-	ENST00000374765.4	RAP1GAP	5' UTR	9514	0	cg05120085
																	1	21986286	21986286	-	ENST00000495204.1	RAP1GAP	5' UTR	9508	0	cg05120085
																	1	21986286	21986286	-	ENST00000542643.2	RAP1GAP	5' UTR	9509	0	cg05120085
																	1	21986286	21986286	-	ENST00000317967.7	RAP1GAP	5' UTR	9516	0	cg05120085
																	1	21986286	21986286	-	ENST00000482984.1	RAP1GAP	Non-coding	7889	0	cg05120085
																	1	21986286	21986286	-	ENST00000464457.1	RAP1GAP	Non-coding	9491	0	cg05120085
																	1	22008626	22008626	-	ENST00000400301.1	USP48	Intron 24	101063	0	cg15003393
																	1	22008626	22008626	-	ENST00000308271.9	USP48	Intron 25	101474	0	cg15003393
																	1	22008626	22008626	-	ENST00000374732.3	USP48	Intron 13	42987	0	cg15003393
																	1	22008626	22008626	-	ENST00000479177.1	USP48	Promoter	-880	0	cg15003393
																	1	22008626	22008626	-	ENST00000529637.1	USP48	Intron 25	100859	0	cg15003393
																	1	22191503	22191503	-	ENST00000374695.3	HSPG2	CDS 36	72288	0	cg11839036
																	1	22327803	22327803	+	ENST00000290122.3	CELA3A	Promoter	-346	0	cg10952925
																	1	22327803	22327803	+	ENST00000374663.1	CELA3A	Promoter	-350	0	cg10952925
																	1	22327803	22327803	-	ENST00000584415.1	RN7SL768P	Promoter	2559	0	cg10952925
																	1	22415149	22415149	+	ENST00000400259.1	CDC42	Intron 5	36029	0	cg13962372
																	1	22415149	22415149	+	ENST00000344548.3	CDC42	Intron 6	35988	0	cg13962372
																	1	22415149	22415149	+	ENST00000315554.8	CDC42	Intron 5	35967	0	cg13962372
																	1	22415149	22415149	+	ENST00000498236.1	CDC42	Non-coding	35949	0	cg13962372
																	1	22415149	22415149	+	ENST00000421089.2	CDC42	Intron 6	35945	0	cg13962372
																	1	22843915	22843915	+	ENST00000404138.1	ZBTB40	CDS 14	65571	0	cg17005294
																	1	22843915	22843915	+	ENST00000375647.4	ZBTB40	CDS 13	65555	0	cg17005294
																	1	22843915	22843915	+	ENST00000374651.4	ZBTB40	CDS 11	65443	0	cg17005294
																	1	22843915	22843915	+	ENST00000438551.1	ZBTB40-IT1	Promoter	-52	0	cg17005294
																	1	23111493	23111493	+	ENST00000544305.1	EPHB2	CDS 3	74161	0	cg09136099
																	1	23111493	23111493	+	ENST00000374630.3	EPHB2	CDS 3	74035	0	cg09136099
																	1	23111493	23111493	+	ENST00000400191.3	EPHB2	CDS 3	74035	0	cg09136099
																	1	23111493	23111493	+	ENST00000374632.3	EPHB2	CDS 3	74030	0	cg09136099
																	1	23111493	23111493	+	ENST00000374627.1	EPHB2	CDS 3	9822	0	cg09136099
																	1	23244266	23244266	+	ENST00000610135.1	RP1-74M1.3	Promoter	1091	0	cg12847374
																	1	23495514	23495514	-	ENST00000418342.1	LUZP1	Promoter	-162	0	cg22865831
																	1	23495514	23495514	-	ENST00000302291.4	LUZP1	5' UTR	8788	0	cg22865831
																	1	23495514	23495514	-	ENST00000314174.5	LUZP1	Promoter	-203	0	cg22865831
																	1	23495514	23495514	-	ENST00000471849.1	LUZP1	Promoter	-175	0	cg22865831
																	1	23523909	23523909	-	ENST00000314113.3	HTR1D	Promoter	-3153	0	cg25403633
																	1	23523909	23523909	-	ENST00000374619.1	HTR1D	Promoter	-2686	0	cg25403633
																	1	23694935	23694935	-	ENST00000314011.4	ZNF436	Promoter	1001	0	cg20941554
																	1	23694935	23694935	-	ENST00000314011.4	ZNF436	5' UTR	1001	0	cg20941554
																	1	23694935	23694935	-	ENST00000374608.3	ZNF436	Promoter	-55	0	cg20941554
																	1	23694935	23694935	+	ENST00000458053.1	C1orf213	Promoter	-555	0	cg20941554
																	1	23694935	23694935	+	ENST00000454117.1	C1orf213	Promoter	-776	0	cg20941554
																	1	23694935	23694935	+	ENST00000335648.3	C1orf213	Promoter	-794	0	cg20941554
																	1	23694935	23694935	+	ENST00000518821.1	C1orf213	Promoter	-796	0	cg20941554
																	1	23694935	23694935	+	ENST00000437367.2	C1orf213	Promoter	-808	0	cg20941554
																	1	23694935	23694935	+	ENST00000364535.1	Y_RNA	Promoter	-1812	0	cg20941554
																	1	23694935	23694935	+	ENST00000518600.1	C1orf213	Promoter	-2702	0	cg20941554
																	1	23711320	23711320	-	ENST00000450454.2	TCEA3	Intron 9	39914	0	cg18167160
																	1	23751371	23751371	-	ENST00000450454.2	TCEA3	Promoter	-137	0	cg12692722
																	1	23711320	23711320	-	ENST00000476978.1	TCEA3	Promoter	2593	0	cg18167160
																	1	23711320	23711320	-	ENST00000476978.1	TCEA3	Intron 1	2593	0	cg18167160
																	1	23751371	23751371	-	ENST00000374601.3	TCEA3	Promoter	-170	0	cg12692722
																	1	23763959	23763959	-	ENST00000336689.3	ASAP3	CDS 13	46713	0	cg20847090
																	1	23797190	23797190	-	ENST00000336689.3	ASAP3	Intron 1	13482	0	cg18958135
																	1	23763279	23763279	-	ENST00000336689.3	ASAP3	Intron 15	47393	0	cg27447006
																	1	23763959	23763959	-	ENST00000495646.1	ASAP3	Promoter	-788	0	cg20847090
																	1	23763279	23763279	-	ENST00000495646.1	ASAP3	Promoter	-108	0	cg27447006
																	1	23763959	23763959	-	ENST00000465372.1	ASAP3	Promoter	-3933	0	cg20847090
																	1	23763279	23763279	-	ENST00000465372.1	ASAP3	Promoter	-3253	0	cg27447006
																	1	23763959	23763959	-	ENST00000492982.2	ASAP3	3' UTR	46719	0	cg20847090
																	1	23797190	23797190	-	ENST00000492982.2	ASAP3	Intron 1	13488	0	cg18958135
																	1	23763279	23763279	-	ENST00000492982.2	ASAP3	3' UTR	47399	0	cg27447006
																	1	23763959	23763959	-	ENST00000437606.2	ASAP3	CDS 12	46714	0	cg20847090
																	1	23797190	23797190	-	ENST00000437606.2	ASAP3	Intron 1	13483	0	cg18958135
																	1	23763279	23763279	-	ENST00000437606.2	ASAP3	Intron 14	47394	0	cg27447006
																	1	23763959	23763959	-	ENST00000484418.1	ASAP3	Promoter	-497	0	cg20847090
																	1	23763279	23763279	-	ENST00000484418.1	ASAP3	Promoter	183	0	cg27447006
																	1	23763279	23763279	-	ENST00000484418.1	ASAP3	Intron 1	183	0	cg27447006
																	1	23763959	23763959	-	ENST00000475814.1	ASAP3	3' UTR	4806	0	cg20847090
																	1	23763959	23763959	-	ENST00000530874.1	ASAP3	Promoter	1551	0	cg20847090
																	1	23763279	23763279	-	ENST00000530874.1	ASAP3	Promoter	2231	0	cg27447006
																	1	23797190	23797190	-	ENST00000478858.1	ASAP3	Non-coding	13496	0	cg18958135
																	1	23797190	23797190	-	ENST00000608765.1	ASAP3	Intron 2	13872	0	cg18958135
																	1	23797190	23797190	-	ENST00000449467.2	ASAP3	Non-coding	9483	0	cg18958135
																	1	23918279	23918279	+	ENST00000477916.1	MDS2	Non-coding	10294	0	cg26666736
																	1	23907905	23907905	+	ENST00000477916.1	MDS2	Promoter	-80	0	cg20632567
																	1	24156752	24156752	-	ENST00000374490.3	HMGCL	Promoter	-4802	0	cg02454987
																	1	24156752	24156752	-	ENST00000374483.4	HMGCL	5' UTR	8359	0	cg02454987
																	1	24156752	24156752	-	ENST00000374487.2	HMGCL	Non-coding	8359	0	cg02454987
																	1	24156752	24156752	-	ENST00000436439.2	HMGCL	Promoter	-4833	0	cg02454987
																	1	24156752	24156752	-	ENST00000235958.4	HMGCL	Promoter	-4859	0	cg02454987
																	1	24156752	24156752	-	ENST00000509389.1	HMGCL	Promoter	-4834	0	cg02454987
																	1	24156752	24156752	-	ENST00000513148.1	HMGCL	Promoter	-4845	0	cg02454987
																	1	24195469	24195469	-	ENST00000374479.3	FUCA1	Promoter	-684	0	cg10953003
																	1	24180899	24180899	-	ENST00000374479.3	FUCA1	CDS 5	13886	0	cg18688267
																	1	24229575	24229575	-	ENST00000374472.4	CNR2	Non-coding	10278	0	cg26404511
																	1	24230384	24230384	-	ENST00000374472.4	CNR2	Non-coding	9469	0	cg23287243
																	1	24229575	24229575	-	ENST00000536471.1	CNR2	Non-coding	55975	0	cg26404511
																	1	24230384	24230384	-	ENST00000536471.1	CNR2	Non-coding	55166	0	cg23287243
																	1	24229575	24229575	-	ENST00000412176.1	RP11-4M23.2	Promoter	-347	0	cg26404511
																	1	24230384	24230384	-	ENST00000412176.1	RP11-4M23.2	Promoter	-1156	0	cg23287243
																	1	24229575	24229575	+	ENST00000411815.3	RP11-4M23.3	Promoter	-4026	0	cg26404511
																	1	24230384	24230384	+	ENST00000411815.3	RP11-4M23.3	Promoter	-3217	0	cg23287243
																	1	24306980	24306980	-	ENST00000344989.6	SRSF10	Promoter	-158	0	cg18921123
																	1	24306980	24306980	-	ENST00000341154.6	SRSF10	Promoter	438	0	cg18921123
																	1	24306980	24306980	-	ENST00000453840.3	SRSF10	Promoter	-193	0	cg18921123
																	1	24306980	24306980	-	ENST00000484146.2	SRSF10	Promoter	-133	0	cg18921123
																	1	24306980	24306980	-	ENST00000473858.1	SRSF10	Promoter	-158	0	cg18921123
																	1	24306980	24306980	-	ENST00000374452.5	SRSF10	Promoter	-181	0	cg18921123
																	1	24306980	24306980	-	ENST00000374453.3	SRSF10	Promoter	-195	0	cg18921123
																	1	24306980	24306980	-	ENST00000343255.5	SRSF10	Promoter	-162	0	cg18921123
																	1	24306980	24306980	-	ENST00000492112.2	SRSF10	Promoter	-170	0	cg18921123
																	1	24306980	24306980	-	ENST00000485841.1	SRSF10	Promoter	-2837	0	cg18921123
																	1	24306980	24306980	-	ENST00000338597.5	SRSF10	Promoter	-2552	0	cg18921123
																	1	24306980	24306980	-	ENST00000495785.1	SRSF10	Promoter	-218	0	cg18921123
																	1	24306980	24306980	-	ENST00000497214.1	SRSF10	Promoter	-2237	0	cg18921123
																	1	24306980	24306980	-	ENST00000485292.1	SRSF10	Promoter	-158	0	cg18921123
																	1	24306980	24306980	-	ENST00000469303.1	SRSF10	Promoter	-1543	0	cg18921123
																	1	24393584	24393584	+	ENST00000439239.2	RP11-293P20.2	Non-coding	26259	0	cg11231230
																	1	24393584	24393584	-	ENST00000338909.5	MYOM3	Promoter	-514	0	cg11231230
																	1	24439287	24439287	-	ENST00000374434.3	MYOM3	Promoter	-621	0	cg12768969
																	1	24393584	24393584	-	ENST00000374434.3	MYOM3	Intron 27	45082	0	cg11231230
																	1	24439287	24439287	-	ENST00000330966.7	MYOM3	Promoter	-621	0	cg12768969
																	1	24393584	24393584	-	ENST00000330966.7	MYOM3	CDS 28	45082	0	cg11231230
																	1	24393584	24393584	-	ENST00000448831.1	MYOM3	Non-coding	17039	0	cg11231230
																	1	24439287	24439287	-	ENST00000329601.7	MYOM3	Promoter	-621	0	cg12768969
																	1	24393584	24393584	-	ENST00000329601.7	MYOM3	Intron 27	45082	0	cg11231230
																	1	24393584	24393584	+	ENST00000429191.1	RP11-293P20.4	Promoter	320	0	cg11231230
																	1	24439287	24439287	-	ENST00000475306.1	MYOM3	Promoter	-4357	0	cg12768969
																	1	24513939	24513939	-	ENST00000327535.1	IFNLR1	Promoter	-187	0	cg03470088
																	1	24514456	24514456	-	ENST00000327535.1	IFNLR1	Promoter	-704	0	cg01819586
																	1	24480847	24480847	-	ENST00000327535.1	IFNLR1	3' UTR	32905	0	cg17246694
																	1	24513939	24513939	-	ENST00000327575.2	IFNLR1	Promoter	-187	0	cg03470088
																	1	24514456	24514456	-	ENST00000327575.2	IFNLR1	Promoter	-704	0	cg01819586
																	1	24513939	24513939	-	ENST00000374421.3	IFNLR1	Promoter	-200	0	cg03470088
																	1	24514456	24514456	-	ENST00000374421.3	IFNLR1	Promoter	-717	0	cg01819586
																	1	24513939	24513939	-	ENST00000374419.1	IFNLR1	Promoter	511	0	cg03470088
																	1	24513939	24513939	-	ENST00000374419.1	IFNLR1	5' UTR	511	0	cg03470088
																	1	24514456	24514456	-	ENST00000374419.1	IFNLR1	Promoter	-6	0	cg01819586
																	1	24513939	24513939	-	ENST00000374418.3	IFNLR1	Promoter	-200	0	cg03470088
																	1	24514456	24514456	-	ENST00000374418.3	IFNLR1	Promoter	-717	0	cg01819586
																	1	24637997	24637997	-	ENST00000437965.1	RP11-10N16.3	Non-coding	10395	0	cg11067453
																	1	24645184	24645184	-	ENST00000437965.1	RP11-10N16.3	Non-coding	3208	0	cg09322349
																	1	24641938	24641938	-	ENST00000437965.1	RP11-10N16.3	Non-coding	6454	0	cg06959346
																	1	24678010	24678010	+	ENST00000361548.4	GRHL3	Intron 15	32198	0	cg16734875
																	1	24645184	24645184	+	ENST00000361548.4	GRHL3	Promoter	-628	0	cg09322349
																	1	24641938	24641938	+	ENST00000361548.4	GRHL3	Promoter	-3874	0	cg06959346
																	1	24678010	24678010	+	ENST00000342072.4	GRHL3	Intron 15	32129	0	cg16734875
																	1	24645184	24645184	+	ENST00000342072.4	GRHL3	Promoter	-697	0	cg09322349
																	1	24641938	24641938	+	ENST00000342072.4	GRHL3	Promoter	-3943	0	cg06959346
																	1	24678010	24678010	+	ENST00000350501.5	GRHL3	Intron 15	32095	0	cg16734875
																	1	24645184	24645184	+	ENST00000350501.5	GRHL3	Promoter	-731	0	cg09322349
																	1	24641938	24641938	+	ENST00000350501.5	GRHL3	Promoter	-3977	0	cg06959346
																	1	24645184	24645184	+	ENST00000530984.1	GRHL3	Promoter	-762	0	cg09322349
																	1	24641938	24641938	+	ENST00000530984.1	GRHL3	Promoter	-4008	0	cg06959346
																	1	24678010	24678010	+	ENST00000356046.2	GRHL3	Intron 15	31954	0	cg16734875
																	1	24645184	24645184	+	ENST00000356046.2	GRHL3	Promoter	-872	0	cg09322349
																	1	24641938	24641938	+	ENST00000356046.2	GRHL3	Promoter	-4118	0	cg06959346
																	1	24645184	24645184	+	ENST00000524724.1	GRHL3	Promoter	-1120	0	cg09322349
																	1	24641938	24641938	+	ENST00000524724.1	GRHL3	Promoter	-4366	0	cg06959346
																	1	24678010	24678010	+	ENST00000236255.4	GRHL3	Intron 15	28480	0	cg16734875
																	1	24645184	24645184	+	ENST00000236255.4	GRHL3	Promoter	-4346	0	cg09322349
																	1	24678010	24678010	+	ENST00000528064.1	GRHL3	3' UTR	28480	0	cg16734875
																	1	24645184	24645184	+	ENST00000528064.1	GRHL3	Promoter	-4346	0	cg09322349
																	1	24853821	24853821	+	ENST00000374395.4	RCAN3	Intron 2	24434	0	cg00430372
																	1	24841021	24841021	+	ENST00000374395.4	RCAN3	CDS 2	11634	0	cg07546196
																	1	24853821	24853821	+	ENST00000436717.2	RCAN3	Intron 2	24434	0	cg00430372
																	1	24841021	24841021	+	ENST00000436717.2	RCAN3	CDS 2	11634	0	cg07546196
																	1	24841021	24841021	+	ENST00000425530.1	RCAN3	Non-coding	6964	0	cg07546196
																	1	24853821	24853821	+	ENST00000412742.2	RCAN3	Intron 1	13011	0	cg00430372
																	1	24841021	24841021	+	ENST00000412742.2	RCAN3	Promoter	211	0	cg07546196
																	1	24841021	24841021	+	ENST00000412742.2	RCAN3	CDS 1	211	0	cg07546196
																	1	24853821	24853821	+	ENST00000538532.1	RCAN3	Intron 1	12984	0	cg00430372
																	1	24841021	24841021	+	ENST00000538532.1	RCAN3	Promoter	184	0	cg07546196
																	1	24841021	24841021	+	ENST00000538532.1	RCAN3	CDS 1	184	0	cg07546196
																	1	24853821	24853821	+	ENST00000374393.2	RCAN3	Intron 1	12958	0	cg00430372
																	1	24841021	24841021	+	ENST00000374393.2	RCAN3	Promoter	158	0	cg07546196
																	1	24841021	24841021	+	ENST00000374393.2	RCAN3	CDS 1	158	0	cg07546196
																	1	24853821	24853821	-	ENST00000580228.1	RN7SL857P	Promoter	2384	0	cg00430372
																	1	24974715	24974715	+	ENST00000478890.1	SRRM1	Non-coding	15158	0	cg26659082
																	1	24974715	24974715	+	ENST00000593639.1	SRRM1	Intron 3	6993	0	cg26659082
																	1	24974715	24974715	+	ENST00000323848.9	SRRM1	Intron 3	5212	0	cg26659082
																	1	24974715	24974715	+	ENST00000468822.1	SRRM1	Non-coding	4949	0	cg26659082
																	1	24974715	24974715	+	ENST00000447431.2	SRRM1	Intron 3	4940	0	cg26659082
																	1	24974715	24974715	+	ENST00000600523.1	SRRM1	3' UTR	4936	0	cg26659082
																	1	24974715	24974715	+	ENST00000462710.1	SRRM1	Non-coding	4931	0	cg26659082
																	1	24974715	24974715	+	ENST00000374389.4	SRRM1	Intron 3	4925	0	cg26659082
																	1	24974715	24974715	+	ENST00000490543.1	SRRM1	Non-coding	4919	0	cg26659082
																	1	24974715	24974715	+	ENST00000479034.1	SRRM1	Non-coding	4916	0	cg26659082
																	1	24974715	24974715	+	ENST00000596378.1	SRRM1	Intron 3	4665	0	cg26659082
																	1	24974715	24974715	+	ENST00000494934.1	SRRM1	Promoter	-310	0	cg26659082
																	1	24974715	24974715	+	ENST00000495561.1	SRRM1	Promoter	-394	0	cg26659082
																	1	24974715	24974715	+	ENST00000537199.1	SRRM1	Promoter	-702	0	cg26659082
																	1	24974715	24974715	+	ENST00000485441.1	SRRM1	Promoter	-1764	0	cg26659082
																	1	24974715	24974715	+	ENST00000470243.1	SRRM1	Promoter	-3296	0	cg26659082
																	1	24974715	24974715	+	ENST00000496882.1	SRRM1	Promoter	-4273	0	cg26659082
																	1	25573486	25573486	-	ENST00000243189.7	C1orf63	Promoter	525	0	cg22902270
																	1	25573486	25573486	-	ENST00000243189.7	C1orf63	5' UTR	525	0	cg22902270
																	1	25574374	25574374	-	ENST00000243189.7	C1orf63	Promoter	-363	0	cg20809693
																	1	25573486	25573486	-	ENST00000498238.1	C1orf63	Promoter	460	0	cg22902270
																	1	25574374	25574374	-	ENST00000498238.1	C1orf63	Promoter	-428	0	cg20809693
																	1	25573486	25573486	-	ENST00000569495.1	C1orf63	Promoter	-2889	0	cg22902270
																	1	25574374	25574374	-	ENST00000569495.1	C1orf63	Promoter	-3777	0	cg20809693
																	1	25573486	25573486	-	ENST00000565733.1	C1orf63	Promoter	-354	0	cg22902270
																	1	25574374	25574374	-	ENST00000565733.1	C1orf63	Promoter	-1242	0	cg20809693
																	1	25573486	25573486	-	ENST00000566395.1	C1orf63	Promoter	-459	0	cg22902270
																	1	25574374	25574374	-	ENST00000566395.1	C1orf63	Promoter	-1347	0	cg20809693
																	1	25573486	25573486	-	ENST00000568254.1	C1orf63	Promoter	463	0	cg22902270
																	1	25573486	25573486	-	ENST00000568254.1	C1orf63	5' UTR	463	0	cg22902270
																	1	25574374	25574374	-	ENST00000568254.1	C1orf63	Promoter	-425	0	cg20809693
																	1	25573486	25573486	-	ENST00000417642.2	C1orf63	Promoter	460	0	cg22902270
																	1	25573486	25573486	-	ENST00000417642.2	C1orf63	5' UTR	460	0	cg22902270
																	1	25574374	25574374	-	ENST00000417642.2	C1orf63	Promoter	-428	0	cg20809693
																	1	25573486	25573486	-	ENST00000473314.2	C1orf63	5' UTR	91171	0	cg22902270
																	1	25579520	25579520	-	ENST00000473314.2	C1orf63	5' UTR	85137	0	cg02427830
																	1	25574374	25574374	-	ENST00000473314.2	C1orf63	5' UTR	90283	0	cg20809693
																	1	25573486	25573486	-	ENST00000570063.1	C1orf63	Promoter	-367	0	cg22902270
																	1	25574374	25574374	-	ENST00000570063.1	C1orf63	Promoter	-1255	0	cg20809693
																	1	25573486	25573486	-	ENST00000564223.1	C1orf63	Promoter	-3340	0	cg22902270
																	1	25574374	25574374	-	ENST00000564223.1	C1orf63	Promoter	-4228	0	cg20809693
																	1	25573486	25573486	-	ENST00000475766.2	C1orf63	Promoter	-978	0	cg22902270
																	1	25574374	25574374	-	ENST00000475766.2	C1orf63	Promoter	-1866	0	cg20809693
																	1	25573486	25573486	-	ENST00000491378.1	C1orf63	Promoter	-1786	0	cg22902270
																	1	25574374	25574374	-	ENST00000491378.1	C1orf63	Promoter	-2674	0	cg20809693
																	1	25573486	25573486	-	ENST00000431849.2	C1orf63	Promoter	460	0	cg22902270
																	1	25573486	25573486	-	ENST00000431849.2	C1orf63	5' UTR	460	0	cg22902270
																	1	25574374	25574374	-	ENST00000431849.2	C1orf63	Promoter	-428	0	cg20809693
																	1	25573486	25573486	-	ENST00000568212.1	C1orf63	Promoter	460	0	cg22902270
																	1	25574374	25574374	-	ENST00000568212.1	C1orf63	Promoter	-428	0	cg20809693
																	1	25573486	25573486	-	ENST00000568701.1	C1orf63	Non-coding	20921	0	cg22902270
																	1	25579520	25579520	-	ENST00000568701.1	C1orf63	Non-coding	14887	0	cg02427830
																	1	25574374	25574374	-	ENST00000568701.1	C1orf63	Non-coding	20033	0	cg20809693
																	1	25573486	25573486	-	ENST00000561867.1	C1orf63	Non-coding	91106	0	cg22902270
																	1	25579520	25579520	-	ENST00000561867.1	C1orf63	Non-coding	85072	0	cg02427830
																	1	25574374	25574374	-	ENST00000561867.1	C1orf63	Non-coding	90218	0	cg20809693
																	1	25573486	25573486	-	ENST00000568996.1	C1orf63	Non-coding	91219	0	cg22902270
																	1	25579520	25579520	-	ENST00000568996.1	C1orf63	Non-coding	85185	0	cg02427830
																	1	25574374	25574374	-	ENST00000568996.1	C1orf63	Non-coding	90331	0	cg20809693
																	1	25573486	25573486	+	ENST00000607698.1	RP3-465N24.6	Promoter	-842	0	cg22902270
																	1	25574374	25574374	+	ENST00000607698.1	RP3-465N24.6	Promoter	46	0	cg20809693
																	1	25751918	25751918	-	ENST00000294413.7	RHCE	Promoter	-4581	0	cg19713399
																	1	25751918	25751918	-	ENST00000243186.6	RHCE	Promoter	-4554	0	cg19713399
																	1	25751918	25751918	-	ENST00000413854.1	RHCE	Promoter	-4554	0	cg19713399
																	1	25751918	25751918	-	ENST00000425135.1	RHCE	Promoter	-4554	0	cg19713399
																	1	25751918	25751918	-	ENST00000455194.1	RHCE	Promoter	-4554	0	cg19713399
																	1	25751918	25751918	-	ENST00000340849.4	RHCE	Promoter	-4631	0	cg19713399
																	1	25751918	25751918	-	ENST00000349320.3	RHCE	5' UTR	4766	0	cg19713399
																	1	25751918	25751918	-	ENST00000346452.4	RHCE	Promoter	-4634	0	cg19713399
																	1	25751918	25751918	-	ENST00000349438.4	RHCE	Promoter	-4621	0	cg19713399
																	1	25751918	25751918	-	ENST00000527187.1	RHCE	Promoter	-4485	0	cg19713399
																	1	25751918	25751918	-	ENST00000533771.1	RHCE	Promoter	-4630	0	cg19713399
																	1	25751918	25751918	-	ENST00000495048.1	RHCE	Promoter	-4578	0	cg19713399
																	1	25762578	25762578	+	ENST00000399763.3	TMEM57	Intron 1	5190	0	cg06731267
																	1	25762578	25762578	+	ENST00000399766.3	TMEM57	Intron 1	5190	0	cg06731267
																	1	25762578	25762578	+	ENST00000374343.4	TMEM57	Intron 1	5167	0	cg06731267
																	1	26010540	26010540	+	ENST00000374332.4	MAN1C1	Intron 1	66581	0	cg05719579
																	1	26101755	26101755	+	ENST00000374332.4	MAN1C1	Intron 8	157796	0	cg15131146
																	1	26087303	26087303	+	ENST00000374332.4	MAN1C1	Intron 6	143344	0	cg17527697
																	1	25967668	25967668	+	ENST00000374332.4	MAN1C1	Intron 1	23709	0	cg12701302
																	1	26010540	26010540	+	ENST00000263979.3	MAN1C1	5' UTR	66199	0	cg05719579
																	1	26101755	26101755	+	ENST00000263979.3	MAN1C1	Intron 9	157414	0	cg15131146
																	1	26087303	26087303	+	ENST00000263979.3	MAN1C1	Intron 7	142962	0	cg17527697
																	1	25967668	25967668	+	ENST00000263979.3	MAN1C1	5' UTR	23327	0	cg12701302
																	1	26010540	26010540	+	ENST00000473891.1	MAN1C1	Promoter	-2453	0	cg05719579
																	1	26087303	26087303	+	ENST00000473891.1	MAN1C1	Non-coding	74310	0	cg17527697
																	1	26101755	26101755	+	ENST00000374329.1	MAN1C1	Intron 7	65662	0	cg15131146
																	1	26087303	26087303	+	ENST00000374329.1	MAN1C1	Intron 5	51210	0	cg17527697
																	1	26101755	26101755	+	ENST00000496532.1	MAN1C1	Non-coding	3195	0	cg15131146
																	1	26101755	26101755	+	ENST00000475314.1	MAN1C1	Promoter	-2325	0	cg15131146
																	1	26146449	26146449	+	ENST00000559265.1	RP1-317E23.6	Non-coding	8488	0	cg14280627
																	1	26147348	26147348	+	ENST00000559265.1	RP1-317E23.6	Non-coding	9387	0	cg11240755
																	1	26146449	26146449	+	ENST00000527604.1	RP1-317E23.6	Intron 2	5985	0	cg14280627
																	1	26147348	26147348	+	ENST00000527604.1	RP1-317E23.6	Intron 2	6884	0	cg11240755
																	1	26146449	26146449	-	ENST00000442055.1	RP1-317E23.3	Promoter	-185	0	cg14280627
																	1	26147348	26147348	-	ENST00000442055.1	RP1-317E23.3	Promoter	-1084	0	cg11240755
																	1	26146449	26146449	-	ENST00000453649.1	RP1-317E23.3	Promoter	-214	0	cg14280627
																	1	26147348	26147348	-	ENST00000453649.1	RP1-317E23.3	Promoter	-1113	0	cg11240755
																	1	26146449	26146449	+	ENST00000424294.1	MTFR1L	Promoter	1318	0	cg14280627
																	1	26146449	26146449	+	ENST00000424294.1	MTFR1L	5' UTR	1318	0	cg14280627
																	1	26147348	26147348	+	ENST00000424294.1	MTFR1L	Promoter	2217	0	cg11240755
																	1	26147348	26147348	+	ENST00000424294.1	MTFR1L	5' UTR	2217	0	cg11240755
																	1	26146449	26146449	-	ENST00000536896.1	AL020996.1	Promoter	840	0	cg14280627
																	1	26147348	26147348	-	ENST00000536896.1	AL020996.1	Promoter	-59	0	cg11240755
																	1	26146449	26146449	+	ENST00000374303.2	MTFR1L	Promoter	52	0	cg14280627
																	1	26146449	26146449	+	ENST00000374303.2	MTFR1L	5' UTR	52	0	cg14280627
																	1	26147348	26147348	+	ENST00000374303.2	MTFR1L	Promoter	951	0	cg11240755
																	1	26147348	26147348	+	ENST00000374303.2	MTFR1L	5' UTR	951	0	cg11240755
																	1	26146449	26146449	+	ENST00000533762.1	MTFR1L	Promoter	32	0	cg14280627
																	1	26147348	26147348	+	ENST00000533762.1	MTFR1L	Promoter	931	0	cg11240755
																	1	26146449	26146449	+	ENST00000474295.1	MTFR1L	Promoter	29	0	cg14280627
																	1	26146449	26146449	+	ENST00000474295.1	MTFR1L	5' UTR	29	0	cg14280627
																	1	26147348	26147348	+	ENST00000474295.1	MTFR1L	Promoter	928	0	cg11240755
																	1	26147348	26147348	+	ENST00000474295.1	MTFR1L	5' UTR	928	0	cg11240755
																	1	26146449	26146449	+	ENST00000529116.1	MTFR1L	Promoter	29	0	cg14280627
																	1	26146449	26146449	+	ENST00000529116.1	MTFR1L	5' UTR	29	0	cg14280627
																	1	26147348	26147348	+	ENST00000529116.1	MTFR1L	Promoter	928	0	cg11240755
																	1	26147348	26147348	+	ENST00000529116.1	MTFR1L	5' UTR	928	0	cg11240755
																	1	26146449	26146449	+	ENST00000488327.2	MTFR1L	Promoter	19	0	cg14280627
																	1	26147348	26147348	+	ENST00000488327.2	MTFR1L	Promoter	918	0	cg11240755
																	1	26146449	26146449	+	ENST00000472643.1	MTFR1L	Promoter	18	0	cg14280627
																	1	26146449	26146449	+	ENST00000472643.1	MTFR1L	5' UTR	18	0	cg14280627
																	1	26147348	26147348	+	ENST00000472643.1	MTFR1L	Promoter	917	0	cg11240755
																	1	26147348	26147348	+	ENST00000472643.1	MTFR1L	5' UTR	917	0	cg11240755
																	1	26146449	26146449	+	ENST00000494293.1	MTFR1L	Promoter	3	0	cg14280627
																	1	26147348	26147348	+	ENST00000494293.1	MTFR1L	Promoter	902	0	cg11240755
																	1	26146449	26146449	+	ENST00000469815.1	MTFR1L	Promoter	-20	0	cg14280627
																	1	26147348	26147348	+	ENST00000469815.1	MTFR1L	Promoter	879	0	cg11240755
																	1	26146449	26146449	+	ENST00000526894.1	MTFR1L	Promoter	-21	0	cg14280627
																	1	26147348	26147348	+	ENST00000526894.1	MTFR1L	Promoter	878	0	cg11240755
																	1	26147348	26147348	+	ENST00000526894.1	MTFR1L	5' UTR	878	0	cg11240755
																	1	26146449	26146449	+	ENST00000478284.1	MTFR1L	Promoter	-23	0	cg14280627
																	1	26147348	26147348	+	ENST00000478284.1	MTFR1L	Promoter	876	0	cg11240755
																	1	26147348	26147348	+	ENST00000478284.1	MTFR1L	5' UTR	876	0	cg11240755
																	1	26146449	26146449	+	ENST00000524618.1	MTFR1L	Promoter	-28	0	cg14280627
																	1	26147348	26147348	+	ENST00000524618.1	MTFR1L	Promoter	871	0	cg11240755
																	1	26147348	26147348	+	ENST00000524618.1	MTFR1L	5' UTR	871	0	cg11240755
																	1	26146449	26146449	+	ENST00000374307.5	MTFR1L	Promoter	-45	0	cg14280627
																	1	26147348	26147348	+	ENST00000374307.5	MTFR1L	Promoter	854	0	cg11240755
																	1	26147348	26147348	+	ENST00000374307.5	MTFR1L	5' UTR	854	0	cg11240755
																	1	26146449	26146449	+	ENST00000528624.1	MTFR1L	Promoter	-230	0	cg14280627
																	1	26147348	26147348	+	ENST00000528624.1	MTFR1L	Promoter	669	0	cg11240755
																	1	26147348	26147348	+	ENST00000528624.1	MTFR1L	5' UTR	669	0	cg11240755
																	1	26146449	26146449	+	ENST00000374301.3	MTFR1L	Promoter	-235	0	cg14280627
																	1	26147348	26147348	+	ENST00000374301.3	MTFR1L	Promoter	664	0	cg11240755
																	1	26147348	26147348	+	ENST00000374301.3	MTFR1L	5' UTR	664	0	cg11240755
																	1	26146449	26146449	+	ENST00000525713.1	MTFR1L	Promoter	-235	0	cg14280627
																	1	26147348	26147348	+	ENST00000525713.1	MTFR1L	Promoter	664	0	cg11240755
																	1	26147348	26147348	+	ENST00000525713.1	MTFR1L	5' UTR	664	0	cg11240755
																	1	26146449	26146449	+	ENST00000464008.2	MTFR1L	Promoter	-274	0	cg14280627
																	1	26147348	26147348	+	ENST00000464008.2	MTFR1L	Promoter	625	0	cg11240755
																	1	26147348	26147348	+	ENST00000464008.2	MTFR1L	5' UTR	625	0	cg11240755
																	1	26146449	26146449	+	ENST00000526158.1	MTFR1L	Promoter	-485	0	cg14280627
																	1	26147348	26147348	+	ENST00000526158.1	MTFR1L	Promoter	414	0	cg11240755
																	1	26147348	26147348	+	ENST00000526158.1	MTFR1L	5' UTR	414	0	cg11240755
																	1	26146449	26146449	+	ENST00000530599.1	MTFR1L	Promoter	-804	0	cg14280627
																	1	26147348	26147348	+	ENST00000530599.1	MTFR1L	Promoter	95	0	cg11240755
																	1	26147348	26147348	+	ENST00000530599.1	MTFR1L	5' UTR	95	0	cg11240755
																	1	26146449	26146449	+	ENST00000374300.3	MTFR1L	Promoter	-870	0	cg14280627
																	1	26147348	26147348	+	ENST00000374300.3	MTFR1L	Promoter	29	0	cg11240755
																	1	26147348	26147348	+	ENST00000374300.3	MTFR1L	5' UTR	29	0	cg11240755
																	1	26146449	26146449	+	ENST00000466284.1	MTFR1L	Promoter	-1565	0	cg14280627
																	1	26147348	26147348	+	ENST00000466284.1	MTFR1L	Promoter	-666	0	cg11240755
																	1	26146449	26146449	+	ENST00000531361.1	MTFR1L	Promoter	-3038	0	cg14280627
																	1	26147348	26147348	+	ENST00000531361.1	MTFR1L	Promoter	-2139	0	cg11240755
																	1	26147348	26147348	+	ENST00000497956.1	MTFR1L	Promoter	-4775	0	cg11240755
																	1	26190114	26190114	-	ENST00000538789.1	AUNIP	Promoter	-4210	0	cg00465927
																	1	26190114	26190114	-	ENST00000374298.3	AUNIP	Promoter	-4210	0	cg00465927
																	1	26190114	26190114	-	ENST00000374296.3	PAQR7	Non-coding	7631	0	cg00465927
																	1	26233538	26233538	-	ENST00000426559.2	STMN1	Promoter	-580	0	cg20685674
																	1	26233538	26233538	-	ENST00000455785.2	STMN1	Promoter	-580	0	cg20685674
																	1	26233538	26233538	-	ENST00000399728.1	STMN1	Promoter	-893	0	cg20685674
																	1	26233538	26233538	-	ENST00000465604.1	STMN1	Promoter	-629	0	cg20685674
																	1	26233538	26233538	-	ENST00000357865.2	STMN1	Promoter	-55	0	cg20685674
																	1	26233538	26233538	-	ENST00000374291.1	STMN1	Promoter	-1918	0	cg20685674
																	1	26233538	26233538	-	ENST00000485226.1	STMN1	Promoter	-3233	0	cg20685674
																	1	26233538	26233538	-	ENST00000446334.1	STMN1	Promoter	-1557	0	cg20685674
																	1	26233538	26233538	-	ENST00000580971.1	MIR3917	Promoter	-592	0	cg20685674
																	1	26233538	26233538	+	ENST00000584862.1	AL033528.1	Promoter	-4702	0	cg20685674
																	1	26289471	26289471	-	ENST00000374282.3	PAFAH2	Intron 10	35178	0	cg08543590
																	1	26289471	26289471	-	ENST00000374284.1	PAFAH2	Intron 10	35065	0	cg08543590
																	1	26289471	26289471	+	ENST00000384508.1	RNU6-110P	Promoter	-1217	0	cg08543590
																	1	26333318	26333318	+	ENST00000516381.1	SCARNA17	Promoter	821	0	cg25392287
																	1	26333318	26333318	+	ENST00000516882.1	SCARNA18	Promoter	611	0	cg25392287
																	1	26362461	26362461	+	ENST00000374280.3	EXTL1	3' UTR	14190	0	cg05156800
																	1	26394009	26394009	-	ENST00000374272.3	TRIM63	Promoter	116	0	cg04489573
																	1	26394009	26394009	-	ENST00000374272.3	TRIM63	5' UTR	116	0	cg04489573
																	1	26395856	26395856	-	ENST00000374272.3	TRIM63	Promoter	-1731	0	cg27175375
																	1	26394009	26394009	-	ENST00000483052.1	TRIM63	Promoter	919	0	cg04489573
																	1	26395856	26395856	-	ENST00000483052.1	TRIM63	Promoter	-928	0	cg27175375
																	1	26394009	26394009	+	ENST00000581535.1	AL391650.1	Promoter	-4060	0	cg04489573
																	1	26395856	26395856	+	ENST00000581535.1	AL391650.1	Promoter	-2213	0	cg27175375
																	1	26495874	26495874	+	ENST00000374266.5	ZNF593	Promoter	-488	0	cg08729059
																	1	26495874	26495874	+	ENST00000270812.5	ZNF593	Promoter	-559	0	cg08729059
																	1	26495874	26495874	-	ENST00000407889.2	RP11-96L14.7	Promoter	2283	0	cg08729059
																	1	26495874	26495874	-	ENST00000414762.1	RP11-96L14.7	Promoter	1431	0	cg08729059
																	1	26495874	26495874	-	ENST00000433939.1	RP11-96L14.7	Promoter	2356	0	cg08729059
																	1	26495874	26495874	-	ENST00000444682.1	RP11-96L14.7	Promoter	1991	0	cg08729059
																	1	26495874	26495874	-	ENST00000448923.1	RP11-96L14.7	Promoter	2439	0	cg08729059
																	1	26517321	26517321	+	ENST00000338855.2	CATSPER4	Promoter	269	0	cg05749067
																	1	26517321	26517321	+	ENST00000338855.2	CATSPER4	CDS 1	269	0	cg05749067
																	1	26517321	26517321	+	ENST00000456354.2	CATSPER4	Promoter	269	0	cg05749067
																	1	26517321	26517321	+	ENST00000456354.2	CATSPER4	CDS 1	269	0	cg05749067
																	1	26517321	26517321	+	ENST00000518899.1	CATSPER4	Promoter	202	0	cg05749067
																	1	26517321	26517321	+	ENST00000518899.1	CATSPER4	CDS 1	202	0	cg05749067
																	1	26584041	26584041	+	ENST00000451429.2	CEP85	Intron 3	23350	0	cg24771380
																	1	26560542	26560542	+	ENST00000451429.2	CEP85	Promoter	-149	0	cg21410994
																	1	26584041	26584041	+	ENST00000476272.2	CEP85	Intron 4	23350	0	cg24771380
																	1	26560542	26560542	+	ENST00000476272.2	CEP85	Promoter	-149	0	cg21410994
																	1	26584041	26584041	+	ENST00000252992.4	CEP85	Intron 4	23348	0	cg24771380
																	1	26560542	26560542	+	ENST00000252992.4	CEP85	Promoter	-151	0	cg21410994
																	1	26584041	26584041	+	ENST00000480446.1	CEP85	Promoter	2972	0	cg24771380
																	1	26584041	26584041	+	ENST00000453146.1	CEP85	Promoter	-123	0	cg24771380
																	1	26688500	26688500	-	ENST00000403843.1	ZNF683	CDS 7	10727	0	cg11670969
																	1	26688500	26688500	-	ENST00000374204.1	ZNF683	CDS 6	10767	0	cg11670969
																	1	26688500	26688500	-	ENST00000436292.1	ZNF683	CDS 7	10767	0	cg11670969
																	1	26688500	26688500	-	ENST00000349618.3	ZNF683	CDS 6	10727	0	cg11670969
																	1	26737005	26737005	+	ENST00000326279.6	LIN28A	Promoter	-264	0	cg05768558
																	1	26737005	26737005	+	ENST00000254231.4	LIN28A	Promoter	-303	0	cg05768558
																	1	26758666	26758666	+	ENST00000434391.2	DHDDS	Promoter	-107	0	cg18234561
																	1	26758666	26758666	+	ENST00000427245.2	DHDDS	Promoter	-141	0	cg18234561
																	1	26758666	26758666	+	ENST00000527611.1	DHDDS	Promoter	-148	0	cg18234561
																	1	26758666	26758666	+	ENST00000374186.3	DHDDS	Promoter	-154	0	cg18234561
																	1	26758666	26758666	+	ENST00000236342.7	DHDDS	Promoter	-164	0	cg18234561
																	1	26758666	26758666	+	ENST00000525682.2	DHDDS	Promoter	-164	0	cg18234561
																	1	26758666	26758666	+	ENST00000526219.1	DHDDS	Promoter	-165	0	cg18234561
																	1	26758666	26758666	+	ENST00000374185.3	DHDDS	Promoter	-167	0	cg18234561
																	1	26758666	26758666	+	ENST00000487944.1	DHDDS	Promoter	-170	0	cg18234561
																	1	26758666	26758666	+	ENST00000360009.2	DHDDS	Promoter	-180	0	cg18234561
																	1	26758666	26758666	+	ENST00000533087.1	DHDDS	Promoter	-191	0	cg18234561
																	1	26758666	26758666	+	ENST00000531312.1	DHDDS	Promoter	-192	0	cg18234561
																	1	26758666	26758666	+	ENST00000525165.1	DHDDS	Promoter	-193	0	cg18234561
																	1	26758666	26758666	+	ENST00000525326.1	DHDDS	Promoter	-196	0	cg18234561
																	1	26758666	26758666	+	ENST00000525546.1	DHDDS	Promoter	-196	0	cg18234561
																	1	26758666	26758666	+	ENST00000528557.1	DHDDS	Promoter	-196	0	cg18234561
																	1	26758666	26758666	+	ENST00000526278.1	DHDDS	Promoter	-211	0	cg18234561
																	1	26758666	26758666	+	ENST00000436153.2	DHDDS	Promoter	-215	0	cg18234561
																	1	26758666	26758666	+	ENST00000529688.1	DHDDS	Promoter	-223	0	cg18234561
																	1	26758666	26758666	+	ENST00000530781.1	DHDDS	Promoter	-228	0	cg18234561
																	1	26758666	26758666	+	ENST00000531955.1	DHDDS	Promoter	-551	0	cg18234561
																	1	26758666	26758666	+	ENST00000525410.1	DHDDS	Promoter	-603	0	cg18234561
																	1	26758666	26758666	+	ENST00000430232.1	DHDDS	Promoter	-716	0	cg18234561
																	1	27101219	27101219	+	ENST00000324856.7	ARID1A	CDS 18	78695	0	cg27328297
																	1	27101219	27101219	+	ENST00000457599.2	ARID1A	Intron 17	78324	0	cg27328297
																	1	27101219	27101219	+	ENST00000374152.2	ARID1A	CDS 17	45348	0	cg27328297
																	1	27101219	27101219	+	ENST00000430799.2	ARID1A	CDS 7	3499	0	cg27328297
																	1	27101219	27101219	+	ENST00000466382.1	ARID1A	Promoter	1764	0	cg27328297
																	1	27101219	27101219	+	ENST00000466382.1	ARID1A	Intron 4	1764	0	cg27328297
																	1	27101219	27101219	+	ENST00000540690.1	ARID1A	Promoter	1764	0	cg27328297
																	1	27101219	27101219	+	ENST00000540690.1	ARID1A	5' UTR	1764	0	cg27328297
																	1	27101219	27101219	+	ENST00000532781.1	ARID1A	Promoter	-142	0	cg27328297
																	1	27111162	27111162	+	ENST00000430292.1	PIGV	Promoter	-2801	0	cg12593873
																	1	27111162	27111162	+	ENST00000472757.1	PIGV	Promoter	-3293	0	cg12593873
																	1	27111162	27111162	+	ENST00000078527.4	PIGV	Promoter	-3324	0	cg12593873
																	1	27111162	27111162	+	ENST00000431541.1	PIGV	Promoter	-3427	0	cg12593873
																	1	27111162	27111162	+	ENST00000449950.2	PIGV	Promoter	-3517	0	cg12593873
																	1	27111162	27111162	+	ENST00000374145.1	PIGV	Promoter	-3524	0	cg12593873
																	1	27111162	27111162	+	ENST00000455364.1	PIGV	Promoter	-4257	0	cg12593873
																	1	27226302	27226302	-	ENST00000361720.5	GPATCH3	Promoter	656	0	cg12798061
																	1	27226302	27226302	-	ENST00000361720.5	GPATCH3	Intron 1	656	0	cg12798061
																	1	27226302	27226302	+	ENST00000435827.2	NUDC	Promoter	-427	0	cg12798061
																	1	27437169	27437169	-	ENST00000263980.3	SLC9A1	Intron 2	44233	0	cg25175271
																	1	27426188	27426188	-	ENST00000263980.3	SLC9A1	3' UTR	55214	0	cg12778567
																	1	27426188	27426188	-	ENST00000374089.1	SLC9A1	Non-coding	4326	0	cg12778567
																	1	27426188	27426188	-	ENST00000490329.1	SLC9A1	Promoter	-14	0	cg12778567
																	1	27437169	27437169	-	ENST00000545949.1	SLC9A1	5' UTR	43805	0	cg25175271
																	1	27437169	27437169	-	ENST00000374086.3	SLC9A1	Intron 2	43921	0	cg25175271
																	1	27684997	27684997	-	ENST00000472410.1	MAP3K6	CDS 16	5446	0	cg01394052
																	1	27684997	27684997	-	ENST00000486046.1	MAP3K6	Promoter	-2034	0	cg01394052
																	1	27684997	27684997	-	ENST00000374040.3	MAP3K6	CDS 19	8353	0	cg01394052
																	1	27684997	27684997	-	ENST00000493901.1	MAP3K6	CDS 21	8387	0	cg01394052
																	1	27684997	27684997	-	ENST00000470890.1	MAP3K6	Promoter	-1338	0	cg01394052
																	1	27684997	27684997	-	ENST00000357582.2	MAP3K6	CDS 20	8361	0	cg01394052
																	1	27684997	27684997	-	ENST00000476509.1	MAP3K6	Promoter	-891	0	cg01394052
																	1	27684997	27684997	-	ENST00000495230.1	MAP3K6	Promoter	-697	0	cg01394052
																	1	27702055	27702055	-	ENST00000270879.4	FCN3	Promoter	-739	0	cg13082816
																	1	27702055	27702055	-	ENST00000354982.2	FCN3	Promoter	-739	0	cg13082816
																	1	27702055	27702055	-	ENST00000498393.1	FCN3	Promoter	-1885	0	cg13082816
																	1	27702055	27702055	-	ENST00000481748.1	FCN3	Promoter	-758	0	cg13082816
																	1	27707622	27707622	-	ENST00000374027.3	CD164L2	Promoter	2172	0	cg02006421
																	1	27707622	27707622	-	ENST00000374027.3	CD164L2	Intron 4	2172	0	cg02006421
																	1	27707622	27707622	-	ENST00000374030.1	CD164L2	Promoter	2249	0	cg02006421
																	1	27707622	27707622	-	ENST00000374030.1	CD164L2	Intron 4	2249	0	cg02006421
																	1	27707622	27707622	-	ENST00000374025.3	CD164L2	Promoter	2175	0	cg02006421
																	1	27816764	27816764	-	ENST00000430629.2	WASF2	Promoter	-94	0	cg16406658
																	1	27816764	27816764	-	ENST00000536657.1	WASF2	Promoter	-201	0	cg16406658
																	1	27854642	27854642	+	ENST00000443579.1	RP1-159A19.4	Promoter	2326	0	cg19257356
																	1	27874526	27874526	-	ENST00000247087.5	AHDC1	Non-coding	55577	0	cg09060489
																	1	27874526	27874526	-	ENST00000374011.2	AHDC1	Non-coding	55618	0	cg09060489
																	1	28012983	28012983	-	ENST00000445563.2	CHMP1AP1	Promoter	1000	0	cg20479231
																	1	28172993	28172993	+	ENST00000311772.5	PPP1R8	Intron 5	15704	0	cg18340586
																	1	28172993	28172993	+	ENST00000236412.7	PPP1R8	5' UTR	15668	0	cg18340586
																	1	28172993	28172993	+	ENST00000373931.4	PPP1R8	Intron 5	15660	0	cg18340586
																	1	28172993	28172993	+	ENST00000431586.1	PPP1R8	Intron 5	15158	0	cg18340586
																	1	28172993	28172993	+	ENST00000486634.1	PPP1R8	Promoter	-608	0	cg18340586
																	1	28422839	28422839	-	ENST00000543748.1	SPCS2P4	Promoter	-5	0	cg27573570
																	1	28422839	28422839	-	ENST00000436160.1	SPCS2P4	Promoter	95	0	cg27573570
																	1	28431648	28431648	+	ENST00000443484.1	RP5-1053E7.2	Promoter	-4602	0	cg20486986
																	1	28520553	28520553	-	ENST00000539896.1	PTAFR	Promoter	-105	0	cg17320269
																	1	28520553	28520553	-	ENST00000305392.3	PTAFR	Promoter	-168	0	cg17320269
																	1	28527334	28527334	-	ENST00000603289.1	DNAJC8	Intron 3	4528	0	cg21215961
																	1	28527334	28527334	-	ENST00000321830.5	AL353354.1	Promoter	-181	0	cg21215961
																	1	28527334	28527334	-	ENST00000263697.4	DNAJC8	3' UTR	32203	0	cg21215961
																	1	28562550	28562550	-	ENST00000263697.4	DNAJC8	Promoter	-3013	0	cg19654586
																	1	28527334	28527334	+	ENST00000596102.1	AL353354.2	Promoter	264	0	cg21215961
																	1	28527334	28527334	-	ENST00000489277.1	DNAJC8	Non-coding	32203	0	cg21215961
																	1	28562550	28562550	-	ENST00000489277.1	DNAJC8	Promoter	-3013	0	cg19654586
																	1	28562550	28562550	-	ENST00000482674.1	DNAJC8	Promoter	-3034	0	cg19654586
																	1	28562550	28562550	-	ENST00000488868.1	DNAJC8	Promoter	-3018	0	cg19654586
																	1	28562550	28562550	+	ENST00000497986.1	ATPIF1	Promoter	-70	0	cg19654586
																	1	28562550	28562550	+	ENST00000335514.5	ATPIF1	Promoter	-94	0	cg19654586
																	1	28562550	28562550	+	ENST00000468425.2	ATPIF1	Promoter	-103	0	cg19654586
																	1	28562550	28562550	+	ENST00000465645.1	ATPIF1	Promoter	-115	0	cg19654586
																	1	28585612	28585612	+	ENST00000253063.3	SESN2	Promoter	-426	0	cg06754224
																	1	28718715	28718715	+	ENST00000373839.3	PHACTR4	5' UTR	22601	0	cg10604836
																	1	28718715	28718715	+	ENST00000463428.1	PHACTR4	Non-coding	22465	0	cg10604836
																	1	28718715	28718715	+	ENST00000493669.1	PHACTR4	Non-coding	22460	0	cg10604836
																	1	28879147	28879147	+	ENST00000373830.3	TRNAU1AP	Promoter	-450	0	cg15719025
																	1	28879147	28879147	+	ENST00000495995.1	TRNAU1AP	Promoter	-452	0	cg15719025
																	1	28879147	28879147	+	ENST00000411406.3	TRNAU1AP	Promoter	-462	0	cg15719025
																	1	28879147	28879147	+	ENST00000480930.1	TRNAU1AP	Promoter	-464	0	cg15719025
																	1	28879147	28879147	+	ENST00000491577.1	TRNAU1AP	Promoter	-471	0	cg15719025
																	1	28879147	28879147	+	ENST00000464880.1	TRNAU1AP	Promoter	-472	0	cg15719025
																	1	28879147	28879147	+	ENST00000497790.1	TRNAU1AP	Promoter	-598	0	cg15719025
																	1	28879147	28879147	+	ENST00000495215.1	TRNAU1AP	Promoter	-612	0	cg15719025
																	1	28879147	28879147	+	ENST00000464093.1	TRNAU1AP	Promoter	-1037	0	cg15719025
																	1	28908532	28908532	-	ENST00000461448.1	SNHG12	Promoter	-177	0	cg17459893
																	1	28906514	28906514	-	ENST00000461448.1	SNHG12	Promoter	1841	0	cg26328951
																	1	28908532	28908532	-	ENST00000464612.1	SNHG12	Promoter	-1009	0	cg17459893
																	1	28906514	28906514	-	ENST00000464612.1	SNHG12	Promoter	1009	0	cg26328951
																	1	28908532	28908532	-	ENST00000470977.1	SNHG12	Promoter	-147	0	cg17459893
																	1	28906514	28906514	-	ENST00000470977.1	SNHG12	Promoter	1871	0	cg26328951
																	1	28908532	28908532	-	ENST00000475441.1	SNHG12	Promoter	-790	0	cg17459893
																	1	28906514	28906514	-	ENST00000475441.1	SNHG12	Promoter	1228	0	cg26328951
																	1	28908532	28908532	-	ENST00000531126.1	SNHG12	Promoter	-185	0	cg17459893
																	1	28906514	28906514	-	ENST00000531126.1	SNHG12	Promoter	1833	0	cg26328951
																	1	28908532	28908532	-	ENST00000474814.1	SNHG12	Promoter	-148	0	cg17459893
																	1	28906514	28906514	-	ENST00000474814.1	SNHG12	Promoter	1870	0	cg26328951
																	1	28908532	28908532	-	ENST00000481368.1	SNHG12	Promoter	-356	0	cg17459893
																	1	28906514	28906514	-	ENST00000481368.1	SNHG12	Promoter	1662	0	cg26328951
																	1	28908532	28908532	-	ENST00000481220.1	SNHG12	Promoter	-166	0	cg17459893
																	1	28906514	28906514	-	ENST00000481220.1	SNHG12	Promoter	1852	0	cg26328951
																	1	28908532	28908532	-	ENST00000488745.1	SNHG12	Promoter	964	0	cg17459893
																	1	28906514	28906514	-	ENST00000488745.1	SNHG12	Promoter	2982	0	cg26328951
																	1	28908532	28908532	-	ENST00000483436.1	SNHG12	Promoter	-201	0	cg17459893
																	1	28906514	28906514	-	ENST00000483436.1	SNHG12	Promoter	1817	0	cg26328951
																	1	28908532	28908532	-	ENST00000408612.1	SNORD99	Promoter	-3197	0	cg17459893
																	1	28906514	28906514	-	ENST00000408612.1	SNORD99	Promoter	-1179	0	cg26328951
																	1	28908532	28908532	-	ENST00000384581.1	SNHG12	Promoter	-2126	0	cg17459893
																	1	28906514	28906514	-	ENST00000384581.1	SNHG12	Promoter	-108	0	cg26328951
																	1	28908532	28908532	-	ENST00000464115.1	SNHG12	Promoter	-166	0	cg17459893
																	1	28906514	28906514	-	ENST00000464115.1	SNHG12	Promoter	1852	0	cg26328951
																	1	28908532	28908532	-	ENST00000461832.1	SNHG12	Promoter	-162	0	cg17459893
																	1	28906514	28906514	-	ENST00000461832.1	SNHG12	Promoter	1856	0	cg26328951
																	1	28908532	28908532	-	ENST00000384584.1	SNHG12	Promoter	-1507	0	cg17459893
																	1	28906514	28906514	-	ENST00000384584.1	SNHG12	Promoter	511	0	cg26328951
																	1	28908532	28908532	-	ENST00000384342.1	SNHG12	Promoter	-965	0	cg17459893
																	1	28906514	28906514	-	ENST00000384342.1	SNHG12	Promoter	1053	0	cg26328951
																	1	28969742	28969742	-	ENST00000373824.4	TAF12	Promoter	-163	0	cg04267388
																	1	28969742	28969742	-	ENST00000263974.4	TAF12	Promoter	-224	0	cg04267388
																	1	28969742	28969742	-	ENST00000495422.1	TAF12	Promoter	-144	0	cg04267388
																	1	28969742	28969742	+	ENST00000420776.1	RP11-442N24__B.1	Promoter	2	0	cg04267388
																	1	28969742	28969742	+	ENST00000427804.1	RP11-442N24__B.1	Promoter	-2861	0	cg04267388
																	1	28995935	28995935	+	ENST00000373816.1	GMEB1	Promoter	691	0	cg26820929
																	1	28995935	28995935	+	ENST00000373816.1	GMEB1	5' UTR	691	0	cg26820929
																	1	28995935	28995935	+	ENST00000361872.4	GMEB1	Promoter	645	0	cg26820929
																	1	28995935	28995935	+	ENST00000361872.4	GMEB1	5' UTR	645	0	cg26820929
																	1	28995935	28995935	+	ENST00000294409.2	GMEB1	Promoter	643	0	cg26820929
																	1	28995935	28995935	+	ENST00000294409.2	GMEB1	5' UTR	643	0	cg26820929
																	1	29299015	29299015	+	ENST00000343067.4	EPB41	5' UTR	85412	0	cg14640661
																	1	29432551	29432551	+	ENST00000343067.4	EPB41	Intron 17	218948	0	cg19285492
																	1	29299015	29299015	+	ENST00000356093.2	EPB41	5' UTR	85412	0	cg14640661
																	1	29432551	29432551	+	ENST00000356093.2	EPB41	Intron 15	218948	0	cg19285492
																	1	29299015	29299015	+	ENST00000398863.2	EPB41	5' UTR	85412	0	cg14640661
																	1	29432551	29432551	+	ENST00000398863.2	EPB41	Intron 13	218948	0	cg19285492
																	1	29299015	29299015	+	ENST00000482464.1	EPB41	Non-coding	85382	0	cg14640661
																	1	29299015	29299015	+	ENST00000349460.4	EPB41	5' UTR	85379	0	cg14640661
																	1	29432551	29432551	+	ENST00000349460.4	EPB41	Intron 17	218915	0	cg19285492
																	1	29299015	29299015	+	ENST00000373800.3	EPB41	5' UTR	85379	0	cg14640661
																	1	29432551	29432551	+	ENST00000373800.3	EPB41	Intron 16	218915	0	cg19285492
																	1	29299015	29299015	+	ENST00000347529.3	EPB41	5' UTR	85331	0	cg14640661
																	1	29432551	29432551	+	ENST00000347529.3	EPB41	Intron 13	218867	0	cg19285492
																	1	29299015	29299015	+	ENST00000373798.1	EPB41	5' UTR	78762	0	cg14640661
																	1	29432551	29432551	+	ENST00000373798.1	EPB41	Intron 17	212298	0	cg19285492
																	1	29299015	29299015	+	ENST00000373797.1	EPB41	5' UTR	57924	0	cg14640661
																	1	29432551	29432551	+	ENST00000490308.1	EPB41	Non-coding	41082	0	cg19285492
																	1	29432551	29432551	+	ENST00000460378.1	EPB41	Non-coding	9807	0	cg19285492
																	1	29432551	29432551	+	ENST00000462032.1	EPB41	Non-coding	8452	0	cg19285492
																	1	29508807	29508807	-	ENST00000373795.4	SRSF4	Promoter	-307	0	cg24940499
																	1	29508807	29508807	-	ENST00000546138.1	SRSF4	Promoter	-396	0	cg24940499
																	1	29508807	29508807	-	ENST00000466448.1	SRSF4	Promoter	-412	0	cg24940499
																	1	29508807	29508807	-	ENST00000605204.1	SRSF4	Promoter	-404	0	cg24940499
																	1	29531247	29531247	-	ENST00000373791.3	MECR	Intron 4	26190	0	ch.1.976694F
																	1	29547523	29547523	-	ENST00000373791.3	MECR	5' UTR	9914	0	cg10427771
																	1	29531247	29531247	-	ENST00000475773.1	MECR	Promoter	-1533	0	ch.1.976694F
																	1	29531247	29531247	-	ENST00000263702.6	MECR	Intron 4	26198	0	ch.1.976694F
																	1	29547523	29547523	-	ENST00000263702.6	MECR	Intron 1	9922	0	cg10427771
																	1	29531247	29531247	-	ENST00000483435.1	MECR	Promoter	-4145	0	ch.1.976694F
																	1	29531247	29531247	-	ENST00000473030.1	MECR	Non-coding	11879	0	ch.1.976694F
																	1	29547523	29547523	-	ENST00000473030.1	MECR	Promoter	-4397	0	cg10427771
																	1	29531247	29531247	-	ENST00000463412.1	MECR	Intron 2	11295	0	ch.1.976694F
																	1	29547523	29547523	-	ENST00000463412.1	MECR	Promoter	-4981	0	cg10427771
																	1	29531247	29531247	-	ENST00000453185.1	MECR	Promoter	2094	0	ch.1.976694F
																	1	29531247	29531247	-	ENST00000478505.2	MECR	Non-coding	16178	0	ch.1.976694F
																	1	29547523	29547523	-	ENST00000478505.2	MECR	Promoter	-98	0	cg10427771
																	1	29531247	29531247	-	ENST00000490529.1	MECR	Non-coding	26160	0	ch.1.976694F
																	1	29547523	29547523	-	ENST00000490529.1	MECR	Non-coding	9884	0	cg10427771
																	1	29531247	29531247	-	ENST00000464511.1	MECR	Promoter	-1564	0	ch.1.976694F
																	1	29531247	29531247	-	ENST00000463052.1	MECR	Non-coding	26167	0	ch.1.976694F
																	1	29547523	29547523	-	ENST00000463052.1	MECR	Non-coding	9891	0	cg10427771
																	1	29531247	29531247	-	ENST00000489248.1	MECR	Non-coding	26172	0	ch.1.976694F
																	1	29547523	29547523	-	ENST00000489248.1	MECR	Non-coding	9896	0	cg10427771
																	1	29531247	29531247	-	ENST00000475861.2	MECR	Non-coding	26163	0	ch.1.976694F
																	1	29547523	29547523	-	ENST00000475861.2	MECR	Non-coding	9887	0	cg10427771
																	1	29547523	29547523	-	ENST00000474946.1	MECR	Non-coding	9905	0	cg10427771
																	1	29547523	29547523	-	ENST00000464915.1	MECR	Promoter	2539	0	cg10427771
																	1	29547523	29547523	-	ENST00000482610.1	MECR	Non-coding	9881	0	cg10427771
																	1	29547523	29547523	-	ENST00000484012.1	MECR	Non-coding	9932	0	cg10427771
																	1	29547523	29547523	-	ENST00000493928.1	MECR	Non-coding	9932	0	cg10427771
																	1	29547523	29547523	+	ENST00000427046.1	RP11-467D18.2	Promoter	-2922	0	cg10427771
																	1	29635877	29635877	+	ENST00000345512.3	PTPRU	Intron 19	72849	0	cg06243124
																	1	29589154	29589154	+	ENST00000345512.3	PTPRU	Intron 7	26126	0	cg01363648
																	1	29635877	29635877	+	ENST00000373779.3	PTPRU	Intron 18	72849	0	cg06243124
																	1	29589154	29589154	+	ENST00000373779.3	PTPRU	Intron 7	26126	0	cg01363648
																	1	29635877	29635877	+	ENST00000323874.8	PTPRU	Intron 19	72830	0	cg06243124
																	1	29589154	29589154	+	ENST00000323874.8	PTPRU	Intron 7	26107	0	cg01363648
																	1	29635877	29635877	+	ENST00000356870.3	PTPRU	Intron 19	72830	0	cg06243124
																	1	29589154	29589154	+	ENST00000356870.3	PTPRU	Intron 7	26107	0	cg01363648
																	1	29635877	29635877	+	ENST00000428026.2	PTPRU	Intron 18	72816	0	cg06243124
																	1	29589154	29589154	+	ENST00000428026.2	PTPRU	Intron 7	26093	0	cg01363648
																	1	29635877	29635877	+	ENST00000460170.2	PTPRU	Intron 19	72726	0	cg06243124
																	1	29589154	29589154	+	ENST00000460170.2	PTPRU	Intron 7	26003	0	cg01363648
																	1	29589154	29589154	+	ENST00000527027.1	PTPRU	Promoter	2461	0	cg01363648
																	1	29635877	29635877	+	ENST00000415600.2	PTPRU	Non-coding	29814	0	cg06243124
																	1	29635877	29635877	+	ENST00000526080.1	PTPRU	Promoter	-1981	0	cg06243124
																	1	30884528	30884528	-	ENST00000427319.1	RP4-591L5.1	Promoter	-42	0	cg25790405
																	1	30884528	30884528	+	ENST00000420354.1	RP4-591L5.2	Promoter	-4144	0	cg25790405
																	1	31191582	31191582	-	ENST00000373765.4	MATN1	CDS 3	4853	0	cg01066465
																	1	31191582	31191582	-	ENST00000494561.1	MATN1	Promoter	-2599	0	cg01066465
																	1	31191582	31191582	-	ENST00000477320.1	MATN1	Promoter	517	0	cg01066465
																	1	31191582	31191582	+	ENST00000414532.2	MATN1-AS1	Promoter	231	0	cg01066465
																	1	31191582	31191582	+	ENST00000454613.1	MATN1-AS1	Promoter	-37	0	cg01066465
																	1	31191582	31191582	+	ENST00000414763.1	MATN1-AS1	Promoter	-47	0	cg01066465
																	1	31291528	31291528	-	ENST00000440358.1	RP5-1125N11.1	Promoter	-3127	0	cg15107093
																	1	31289390	31289390	-	ENST00000440358.1	RP5-1125N11.1	Promoter	-989	0	cg21970463
																	1	31845959	31845959	-	ENST00000373713.2	FABP3	Promoter	-35	0	cg18368411
																	1	31845959	31845959	-	ENST00000497275.1	FABP3	Promoter	-3521	0	cg18368411
																	1	31845959	31845959	-	ENST00000498148.1	FABP3	Promoter	-38	0	cg18368411
																	1	31845959	31845959	-	ENST00000482018.1	FABP3	5' UTR	3739	0	cg18368411
																	1	31886573	31886573	+	ENST00000373710.1	SERINC2	Intron 2	4161	0	cg11517378
[truncated: 102,088 more rows]

## Sheet: D
Column #	Gene Symbol	p-value(Attribute)	p-value(Post vs. Pre)	Ratio(Post vs. Pre)	Fold-Change(Post vs. Pre)	Fold-Change(Post vs. Pre) (Description)	Fold Change(Post vs. Pre) 95% lower limit	Fold Change(Post vs. Pre) 95% upper limit	Estimate(Post vs. Pre)	F(Post vs. Pre)	T(Post vs. Pre)	F(Attribute)	SS(Attribute)	SS(Error)	F(Error)
14722	ZBTB16	0.00254838	0.00254838	0.851815	-1.17396	Post down vs Pre	-1.30173	-1.05874	-0.231388	9.40153	-3.06619	9.40153	2.14094	36.208	1
5344	GNGT2	0.00570558	0.00570558	0.832045	-1.20186	Post down vs Pre	-1.36815	-1.05578	-0.265267	7.85274	-2.80227	7.85274	2.81378	56.9726	1
7601	MAPK12	0.00665975	0.00665975	0.893982	-1.11859	Post down vs Pre	-1.21236	-1.03207	-0.161682	7.55984	-2.74952	7.55984	1.04532	21.9853	1
3996	EGFR	0.00884456	0.00884456	0.913993	-1.0941	Post down vs Pre	-1.16993	-1.02319	-0.129745	7.02628	-2.65071	7.02628	0.673145	15.2328	1

## Sheet: E
Column #	Gene Symbol	p-value(Attribute)	p-value(Post vs. Pre)	Ratio(Post vs. Pre)	Fold-Change(Post vs. Pre)	Fold-Change(Post vs. Pre) (Description)	Fold Change(Post vs. Pre) 95% lower limit	Fold Change(Post vs. Pre) 95% upper limit	Estimate(Post vs. Pre)	F(Post vs. Pre)	T(Post vs. Pre)	F(Attribute)	SS(Attribute)	SS(Error)	F(Error)
14722	ZBTB16	0.00254838	0.00254838	0.851815	-1.17396	Post down vs Pre	-1.30173	-1.05874	-0.231388	9.40153	-3.06619	9.40153	2.14094	36.208	1
7601	MAPK12	0.00665975	0.00665975	0.893982	-1.11859	Post down vs Pre	-1.21236	-1.03207	-0.161682	7.55984	-2.74952	7.55984	1.04532	21.9853	1

## Sheet: F
Column #	Probeset ID	Gene Symbol	p-value(Time)	p-value(Chronic Loading vs. Baseline)	MeanRatio(Chronic Loading vs. Baseline)	FoldChange(Chronic Loading vs. Baseline)	FoldChange(Chronic Loading vs. Baseline) (Description)	Estimate(Chronic Loading vs. Baseline)	F(Time)	SS(Time)	SS(Error)	F(Error)	Gene Section
934	cg09890653	ZBTB16	0.0472214	0.0472214	1.26632	1.26632	Chronic Loading up vs Baseline	0.020462	4.73256	0.00167477	0.00495437	1	Promoter / 5UTR
512643	cg00361695	MAPK12	0.029688	0.029688	1.16432	1.16432	Chronic Loading up vs Baseline	0.00860414	5.85808	0.000296125	0.000707699	1	Promoter / Intron 1 /2
													Both CpGs Promoter for at least one of its transcript variants
